# Supplementary material for: E. coli diversity: low in colorectal cancer
Source: BMC Med Genomics. 2020 Apr 6;13:59. doi: 10.1186/s12920-020-0704-3 (PMC7133007; doi:10.1186/s12920-020-0704-3)
Supplement: Supplementary file 1 — Additional file 1: Table S1. Percentages of common genes with identical nucleotide sequences among the fresh E. coli isolates from healthy individuals. [file 12920_2020_704_MOESM1_ESM.xlsx]

## Sheet: Sheet1
	Table S1. Percentages of common genes with identical nucleotide sequences among the fresh E. coli isolates representing healthy individuals and CRC patients
	ccpm3961	ccpm3962	ccpm5062	ccpm5063	ccpm5064	ccpm5065	ccpm5069	ccpm5071	ccpm5171	ccpm5172	ccpm5174	ccpm5175	ccpm5176	ccpm5177	ccpm5179	BAMA0315	BAMA0321	BAMA0361	BAMA0374	BAMA0397	ccpm6195	ccpm6201	ccpm6207	ccpm6219	ccpm6220
ccpm3961	1	0.96378	0.0899888	0.0778403	0.0805399	0.0690664	0.0368954	0.0782902	0.105062	0.712711	0.0794151	0.0771654	0.0776153	0.0807649	0.0834646	0.0526434	0.0539933	0.0686164	0.0681665	0.0222722	0.023847	0.0517435	0.0458943	0.0535433	0.0652418
ccpm3962		1	0.0919488	0.0795974	0.0823422	0.070677	0.0379689	0.0800549	0.10613	0.724154	0.0811985	0.0789113	0.0793687	0.0818847	0.0850869	0.0535224	0.0544373	0.0697621	0.0693047	0.0226441	0.0242452	0.0526075	0.0466606	0.0544373	0.0663312
ccpm5062			1	0.104592	0.130952	0.100128	0.0376276	0.10523	0.126488	0.0852466	0.124787	0.122236	0.108631	0.10693	0.104804	0.0761054	0.0752551	0.166454	0.165816	0.0221088	0.0216837	0.0688776	0.0678146	0.0754677	0.0790816
ccpm5063				1	0.3516	0.238273	0.0374836	0.981149	0.0946953	0.0747479	0.16221	0.160237	0.222709	0.223367	0.322446	0.174046	0.167032	0.0668566	0.066199	0.0208242	0.0258658	0.237396	0.177992	0.169005	0.111355
ccpm5064					1	0.246205	0.0391639	0.355556	0.0961496	0.0778878	0.167877	0.163256	0.232783	0.234103	0.340374	0.185699	0.180858	0.0728273	0.0721672	0.0220022	0.0292629	0.261826	0.191859	0.184378	0.115952
ccpm5065						1	0.0437158	0.239781	0.0937705	0.0666667	0.174645	0.170055	0.259672	0.261858	0.268415	0.202186	0.184918	0.064918	0.0644809	0.0205464	0.0284153	0.190164	0.668852	0.179454	0.120656
ccpm5069							1	0.0345315	0.0331179	0.0323102	0.0325121	0.0333199	0.0323102	0.032916	0.0325121	0.0177706	0.0171648	0.0177706	0.0171648	0.026252	0.036147	0.0201939	0.0189822	0.0169628	0.016559
ccpm5071								1	0.0958783	0.0753802	0.163765	0.161781	0.224157	0.225039	0.325325	0.176548	0.169275	0.067225	0.0665638	0.0209389	0.0260084	0.239806	0.180736	0.170377	0.112629
ccpm5171									1	0.093981	0.104118	0.0956705	0.0916579	0.0986272	0.0998944	0.0646251	0.0648363	0.0935586	0.0927138	0.0179514	0.0202746	0.0646251	0.0593453	0.068849	0.0711721
ccpm5172										1	0.0898473	0.0777179	0.0772686	0.0745732	0.0808625	0.0507637	0.0539084	0.0689578	0.0685085	0.0222372	0.0233603	0.0503145	0.0455975	0.0552561	0.0631177
ccpm5174											1	0.458264	0.199336	0.203281	0.186047	0.159468	0.147425	0.0701827	0.0697674	0.0197259	0.0207641	0.116487	0.12064	0.153654	0.3451
ccpm5175												1	0.209467	0.212897	0.196661	0.161903	0.153213	0.0754631	0.0750057	0.0208095	0.0237823	0.125543	0.128516	0.15893	0.424194
ccpm5176													1	0.749216	0.277454	0.318915	0.221425	0.0732855	0.0730614	0.0210668	0.027342	0.188256	0.204617	0.269834	0.14433
ccpm5177														1	0.27792	0.304878	0.209671	0.0697475	0.0695336	0.0203252	0.0267437	0.181643	0.197261	0.261232	0.145914
ccpm5179															1	0.199957	0.19845	0.0712441	0.0705984	0.0204477	0.0277658	0.356005	0.201679	0.200387	0.13474
BAMA0315																1	0.281227	0.0900025	0.0902518	0.0266766	0.0354026	0.246073	0.260284	0.298429	0.193468
BAMA0321																	1	0.0845	0.0855	0.027	0.03275	0.23075	0.224	0.29825	0.185
BAMA0361																		1	0.980858	0.0259268	0.0312576	0.0860189	0.0797189	0.0845651	0.0913496
BAMA0374																			1	0.0256659	0.0312349	0.0861985	0.0799031	0.08523	0.0912833
BAMA0397																				1	0.45188	0.0257744	0.0238827	0.0245921	0.0248286
ccpm6195																					1	0.0603189	0.0415993	0.0293506	0.0261151
ccpm6201																						1	0.236643	0.216076	0.143026
ccpm6207																							1	0.223201	0.152961
ccpm6219																								1	0.18098
ccpm6220																									1
