# Supplementary material for: E. coli diversity: low in colorectal cancer
Source: BMC Med Genomics. 2020 Apr 6;13:59. doi: 10.1186/s12920-020-0704-3 (PMC7133007; doi:10.1186/s12920-020-0704-3)
Supplement: Supplementary file 3 — Additional file 3: Table S3. Profiles of genes not present in K12 MG1655 but present in one or more of the 25 E. coli isolates. [file 12920_2020_704_MOESM3_ESM.xlsx]

## Sheet: S1_15_gene
Table S3. Profiles of genes not present in K12 MG1655 but present in one or more of the 25 E. coli isolates.
Locus_tag	Annotation	ccpm3961	ccpm3962	ccpm5062	ccpm5063	ccpm5064	ccpm5065	ccpm5069	ccpm5071	ccpm5171	ccpm5172	ccpm5174	ccpm5175	ccpm5176	ccpm5177	ccpm5179	BAMA0315	BAMA0321	BAMA0361	BAMA0374	BAMA0397	ccpm6195	ccpm6201	ccpm6207	ccpm6219	ccpm6220
ARC81_00010	hypothetical protein	+	+	+	+	+				+	+		+			+		+
ARC81_00015	-	+	+								+							+
ARC81_00020	RNA polymerase factor sigma-32	+	+								+
ARC81_00025	bacteriocin	+	+								+							+
ARC81_00030	peroxidase	+	+								+
ARC81_00035	hypothetical protein	+	+								+
ARC81_00040	-	+	+	+	+				+								+	+					+		+	+
ARC81_00060	hypothetical protein	+	+	+	+	+	+	+	+	+	+	+	+	+	+	+
ARC81_00085	-	+	+	+	+	+	+	+	+	+	+	+	+	+	+	+
ARC81_00090	transposase	+	+										+		+
ARC81_00095	hypothetical protein	+	+
ARC81_00100	transposase	+	+
ARC81_00105	hypothetical protein	+	+
ARC81_00110	hypothetical protein	+	+
ARC81_00115	-	+	+
ARC81_00120	-	+	+
ARC81_00150	-	+	+												+	+
ARC81_00155	hypothetical protein	+	+													+
ARC81_00160	hypothetical protein	+	+												+	+
ARC81_00165	hypothetical protein	+	+												+	+
ARC81_00170	-	+	+
ARC81_00175	hypothetical protein	+	+												+	+
ARC81_00180	transposase	+	+												+	+
ARC81_00185	-	+	+								+
ARC81_00190	hypothetical protein	+	+								+
ARC81_00195	hypothetical protein	+	+								+
ARC81_00200	type III restriction endonuclease subunit R	+	+
ARC81_00205	-	+	+
ARC81_00210	-	+	+	+
ARC81_00215	-	+
ARC81_00220	holin	+			+			+	+			+
ARC81_00225	DNA adenine methylase	+		+	+	+			+			+
ARC81_00230	TrmB family transcriptional regulator	+
ARC81_00235	antitermination protein	+
ARC81_00240	hypothetical protein	+
ARC81_00245	antirepressor	+
ARC81_00250	hypothetical protein	+	+								+
ARC81_00255	hypothetical protein	+	+								+
ARC81_00260	hypothetical protein	+	+								+
ARC81_00265	hypothetical protein	+	+
ARC81_00270	resolvase	+	+
ARC81_00275	hypothetical protein	+	+
ARC81_00280	-	+	+		+				+		+
ARC81_00285	hypothetical protein	+	+								+			+
ARC81_00290	hypothetical protein	+	+								+											+
ARC81_00295	hypothetical protein	+	+								+
ARC81_00300	cell division inhibitor protein	+	+								+			+
ARC81_00305	hypothetical protein	+	+								+
ARC81_00310	hypothetical protein	+	+	+	+		+	+	+		+	+	+	+
ARC81_00315	-	+	+								+
ARC81_00330	-	+	+
ARC81_00335	hypothetical protein	+	+
ARC81_00340	hypothetical protein	+	+																		+
ARC81_00375	hypothetical protein	+	+	+	+	+	+	+	+	+	+	+	+	+	+	+
ARC81_00390	hypothetical protein	+	+	+	+	+	+	+	+	+	+	+	+			+
ARC81_00400	-	+	+
ARC81_00405	-	+	+												+
ARC81_00415	hypothetical protein	+	+				+	+							+
ARC81_00420	hypothetical protein	+	+												+	+
ARC81_00425	restriction endonuclease subunit M	+	+												+	+
ARC81_00430	hypothetical protein	+	+												+	+
ARC81_00435	Rha family transcriptional regulator	+	+												+	+
ARC81_00440	hypothetical protein	+	+												+	+
ARC81_00445	-	+	+			+								+				+			+
ARC81_00465	hypothetical protein	+																+			+
ARC81_00470	phage head-tail adapter protein	+					+	+				+		+				+			+
ARC81_00475	hypothetical protein	+					+	+				+		+				+			+
ARC81_00480	hypothetical protein	+					+	+				+		+				+
ARC81_00485	hypothetical protein	+					+	+				+		+				+			+
ARC81_00490	phage tail protein	+					+	+				+		+				+			+
ARC81_00495	phage tail protein	+					+	+				+		+				+			+
ARC81_00500	hypothetical protein	+					+					+		+
ARC81_00505	phage tail protein	+					+					+		+
ARC81_00510	antitermination protein	+
ARC81_00515	hypothetical protein	+										+
ARC81_00520	hypothetical protein	+
ARC81_00525	hypothetical protein	+		+		+											+
ARC81_00530	hypothetical protein	+		+		+
ARC81_00535	recombinase	+		+		+											+
ARC81_00540	single-stranded DNA-binding protein	+
ARC81_00545	RecBCD nuclease inhibitor	+				+						+
ARC81_00550	hypothetical protein	+				+						+
ARC81_00555	hypothetical protein	+
ARC81_00560	hypothetical protein	+														+
ARC81_00565	hypothetical protein	+														+
ARC81_00570	hypothetical protein	+
ARC81_00575	-	+	+
ARC81_00580	hypothetical protein	+	+
ARC81_00585	integrase	+	+									+				+
ARC81_00590	hypothetical protein	+	+
ARC81_00595	hypothetical protein	+	+
ARC81_00600	-	+	+								+						+	+								+
ARC81_00650	fimbrial protein	+	+								+						+	+							+	+
ARC81_00655	cell division protein FtsH	+	+							+			+	+			+	+							+	+
ARC81_00660	phospholipase	+	+							+	+	+	+	+	+	+	+	+							+	+
ARC81_00665	Clp protease ClpC	+	+							+	+	+	+	+	+	+	+	+								+
ARC81_00670	heat-shock protein Hsp20	+	+							+	+	+	+	+	+	+	+								+	+
ARC81_00675	DNA-binding protein	+	+							+	+	+	+	+	+	+
ARC81_00680	phospholipase	+	+							+		+			+	+
ARC81_00685	hypothetical protein	+	+
ARC81_00690	hypothetical protein	+	+
ARC81_00695	general secretion pathway protein GspD	+	+
ARC81_00700	hypothetical protein	+	+
ARC81_00705	Head virion protein G6P	+	+
ARC81_00710	attachment protein	+
ARC81_00715	capsid protein	+	+
ARC81_00720	DNA-binding protein	+	+
ARC81_00725	Replication-associated protein G2P	+	+
ARC81_00730	-	+
ARC81_00735	holin	+		+		+									+	+
ARC81_00740	hypothetical protein	+		+		+
ARC81_00745	antitermination protein	+		+		+											+
ARC81_00750	protein ninH	+		+								+
ARC81_00755	endodeoxyribonuclease	+		+								+
ARC81_00760	hypothetical protein	+		+													+
ARC81_00765	hypothetical protein	+										+
ARC81_00770	protein ninF	+				+
ARC81_00775	hypothetical protein	+
ARC81_00780	protein ninE	+				+				+
ARC81_00785	DNA methylase	+		+						+		+
ARC81_00790	hypothetical protein	+															+									+
ARC81_00795	histone H1	+		+								+
ARC81_00800	DNA helicase	+				+				+						+
ARC81_00805	DNA replication protein	+
ARC81_00810	-	+	+
ARC81_00815	hypothetical protein	+	+								+
ARC81_00820	hypothetical protein	+	+
ARC81_00825	-	+	+
ARC81_00830	-	+	+
ARC81_00835	integrase	+	+								+
ARC81_00840	hypothetical protein	+	+
ARC81_00845	integrase	+	+
ARC81_00850	hypothetical protein	+	+
ARC81_00855	hypothetical protein	+	+
ARC81_00860	Cro/Cl family transcriptional regulator	+	+																					+
ARC81_00865	-	+	+							+
ARC81_00870	hypothetical protein	+	+	+	+	+	+		+		+	+		+	+	+
ARC81_00910	toxin YkfI	+	+
ARC81_00920	hypothetical protein	+	+
ARC81_00930	-	+	+
ARC81_00935	-	+	+
ARC81_00945	hypothetical protein	+	+
ARC81_00950	hypothetical protein	+	+																		+	+
ARC81_00955	-	+	+																		+	+
ARC81_00960	acyl-CoA synthetase	+	+					+			+										+	+
ARC81_00965	3-methylaspartate ammonia-lyase	+	+					+			+										+	+
ARC81_00970	methylaspartate ammonia-lyase	+	+					+			+										+	+
ARC81_00975	glutamate mutase	+	+					+			+										+	+
ARC81_00980	glutamate mutase	+	+					+			+
ARC81_00985	methylaspartate mutase	+	+					+			+
ARC81_00990	hypothetical protein	+	+								+							+							+	+
ARC81_00995	-	+	+															+							+	+
ARC81_01000	cardiolipin synthase	+	+									+		+		+		+							+	+
ARC81_01005	Clp protease ClpC	+	+							+		+		+	+	+									+	+
ARC81_01010	heat-shock protein Hsp20	+	+							+		+		+	+	+	+								+	+
ARC81_01015	DNA-binding protein	+	+							+		+			+	+	+								+	+
ARC81_01020	phospholipase	+	+							+		+			+	+	+								+	+
ARC81_01025	lactate permease	+	+							+					+	+	+								+	+
ARC81_01030	lactate dehydrogenase	+	+							+		+	+		+	+	+								+	+
ARC81_01045	hypothetical protein	+	+							+		+			+	+
ARC81_01050	gluconate transporter	+	+									+			+	+
ARC81_01065	hypothetical protein	+	+	+	+	+	+	+	+	+	+	+	+	+	+	+	+	+
ARC81_01110	2-alkenal reductase	+	+							+		+			+	+	+	+
ARC81_01115	Zn-dependent protease	+	+									+	+		+	+	+	+
ARC81_01120	phosphate-starvation-inducible E family protein	+	+							+		+	+		+	+	+	+
ARC81_01125	sodium:proton exchanger	+	+							+		+	+		+	+	+
ARC81_01130	thioredoxin	+	+							+		+	+		+	+	+
ARC81_01135	hypothetical protein	+	+							+			+				+
ARC81_01140	hypothetical protein	+	+							+			+
ARC81_01145	hypothetical protein	+	+										+					+			+
ARC81_01150	-	+	+																		+
ARC81_01155	hypothetical protein	+					+	+				+		+				+			+
ARC81_01160	capsid protein	+										+		+				+			+
ARC81_01165	primosome assembly protein PriA	+					+					+		+							+
ARC81_01185	terminase	+					+					+		+												+
ARC81_01190	endonuclease	+
ARC81_01195	hypothetical protein	+								+
ARC81_01200	endopeptidase	+
ARC81_01205	lysozyme	+
ARC81_01275	-	+	+	+							+	+	+		+			+
ARC81_01320	hypothetical protein	+	+															+
ARC81_01355	diguanylate cyclase	+	+							+						+
ARC81_01360	sodium:proton exchanger	+	+							+		+		+	+	+
ARC81_01365	AAA family ATPase	+	+							+								+
ARC81_01370	integrase	+	+							+
ARC81_01375	thioredoxin	+	+							+		+			+	+
ARC81_01380	hypothetical protein	+	+							+
ARC81_01385	hypothetical protein	+	+							+
ARC81_01390	hypothetical protein	+	+
ARC81_01395	-	+	+
ARC81_01405	hypothetical protein	+	+								+
ARC81_01445	-	+	+								+							+	+	+	+	+				+
ARC81_01480	hypothetical protein	+	+							+								+	+	+	+	+	+			+
ARC81_01495	hypothetical protein	+	+	+							+							+	+	+	+	+	+			+
ARC81_01500	transcriptional regulator	+	+	+							+							+	+	+	+	+	+			+
ARC81_01505	glycosyl hydrolase family 32	+	+	+							+							+	+	+	+	+				+
ARC81_01510	aminoimidazole riboside kinase	+	+	+							+
ARC81_01515	MFS transporter	+	+	+							+
ARC81_01525	hypothetical protein	+	+								+
ARC81_01595	hypothetical protein	+	+	+	+		+		+		+	+	+	+	+	+						+		+
ARC81_01640	-	+	+			+				+	+						+	+							+
ARC81_01645	hypothetical protein	+	+					+			+	+	+				+	+							+
ARC81_01650	-	+	+								+	+	+	+	+	+	+	+							+
ARC81_01655	3-(2,3-dihydroxyphenyl)propionate dioxygenase	+	+								+	+	+	+	+	+	+	+							+
ARC81_01660	2-hydroxy-6-oxo-6-phenylhexa-2,4-dienoate hydrolase	+	+								+	+	+	+	+	+	+	+							+
ARC81_01665	2-keto-4-pentenoate hydratase	+	+								+	+	+	+	+	+	+	+							+
ARC81_01670	acetaldehyde dehydrogenase (acetylating)	+	+								+	+	+	+	+	+	+	+							+
ARC81_01675	4-hydroxy-2-oxovalerate aldolase	+	+								+	+	+		+	+
ARC81_01680	MFS transporter	+	+								+	+	+	+	+	+
ARC81_01695	-	+	+								+
ARC81_01715	hypothetical protein	+	+	+	+	+	+	+	+	+	+	+	+	+	+	+
ARC81_01755	hypothetical protein	+	+
ARC81_01760	DEAD/DEAH box helicase	+	+									+			+	+
ARC81_01765	hypothetical protein	+	+
ARC81_01770	restriction endonuclease	+	+													+
ARC81_01775	hypothetical protein	+	+									+		+		+
ARC81_01780	hypothetical protein	+	+									+		+		+
ARC81_01785	transcriptional regulator	+	+									+				+
ARC81_01790	-	+	+
ARC81_01795	hypothetical protein	+	+
ARC81_01800	transposase	+
ARC81_01805	DNA-binding protein	+	+								+
ARC81_01810	transcriptional regulator	+	+								+
ARC81_01815	hypothetical protein	+	+								+
ARC81_01820	hypothetical protein	+	+								+
ARC81_01825	GCN5 family acetyltransferase	+	+								+
ARC81_01830	restriction endonuclease subunit R	+	+
ARC81_01835	hypothetical protein	+	+								+
ARC81_01870	hypothetical protein	+	+	+						+	+	+	+
ARC81_01890	hypothetical protein	+	+			+				+	+	+	+	+	+
ARC81_01895	-	+	+								+
ARC81_01900	hypothetical protein	+	+							+	+															+
ARC81_01905	hypothetical protein	+	+							+	+
ARC81_01910	cell wall-binding protein	+	+							+	+
ARC81_01915	hypothetical protein	+	+							+	+
ARC81_01920	hypothetical protein	+	+							+	+															+
ARC81_01925	hypothetical protein	+	+							+	+															+
ARC81_01930	hypothetical protein	+	+							+	+
ARC81_01935	dipicolinate synthase	+	+							+	+
ARC81_01940	hypothetical protein	+	+							+	+							+
ARC81_01945	integrase	+	+							+	+
ARC81_01980	hypothetical protein	+	+								+
ARC81_01990	-	+	+								+
ARC81_02045	-	+	+
ARC81_02050	-	+	+																							+
ARC81_02120	hypothetical protein	+	+																							+
ARC81_02125	MerR family transcriptional regulator	+	+																							+
ARC81_02130	transposase	+	+												+
ARC81_02135	hypothetical protein	+	+												+											+
ARC81_02140	hypothetical protein	+	+																							+
ARC81_02145	taurine dioxygenase	+	+													+										+
ARC81_02150	taurine transporter subunit	+	+													+										+
ARC81_02155	taurine transporter ATP-binding subunit	+	+							+						+
ARC81_02160	taurine ABC transporter substrate-binding protein	+	+							+						+									+
ARC81_02165	homocysteine methyltransferase	+	+													+									+	+
ARC81_02170	amino acid transporter	+	+										+			+									+	+
ARC81_02175	hypothetical protein	+	+							+			+		+	+
ARC81_02180	hypothetical protein	+	+							+			+		+	+
ARC81_02185	SoxS	+	+							+			+		+	+
ARC81_02190	hypothetical protein	+	+										+		+	+		+
ARC81_02265	hypothetical protein	+	+	+	+	+	+		+	+	+	+	+	+	+	+		+
ARC81_02285	Hin recombinase	+
ARC81_02290	transposase	+																+
ARC81_02295	hypothetical protein	+																+
ARC81_02300	hypothetical protein	+
ARC81_02305	AraC family transcriptional regulator	+																+
ARC81_02310	ester cyclase	+
ARC81_02315	resolvase	+
ARC81_02320	transposase	+
ARC81_02325	AsnC family transcriptional regulator	+	+
ARC81_02330	hypothetical protein	+	+
ARC81_02335	aminotransferase	+	+
ARC81_02340	dehydrogenase	+	+
ARC81_02345	dimethyl sulfoxide reductase	+	+
ARC81_02350	4Fe-4S ferredoxin	+	+
ARC81_02355	dimethyl sulfoxide reductase	+	+
ARC81_02360	-	+	+
ARC81_02415	glycosyl hydrolase family 25	+	+	+
ARC81_02420	hypothetical protein	+		+
ARC81_02435	transcription factor	+	+
ARC81_02440	hypothetical protein	+	+															+							+	+
ARC81_02445	hypothetical protein	+	+																						+	+
ARC81_02465	-	+	+									+				+									+	+
ARC81_02470	transposase	+	+							+	+	+				+		+							+	+
ARC81_02475	transposase	+	+							+		+			+	+		+							+	+
ARC81_02480	transporter	+	+								+	+		+	+	+		+							+	+
ARC81_02485	transcriptional antiterminator	+	+								+	+		+	+	+
ARC81_02490	transcriptional antiterminator	+	+									+		+	+	+
ARC81_02495	-	+	+
ARC81_02500	-	+	+
ARC81_02505	-	+	+
ARC81_02510	hypothetical protein	+	+
ARC81_02515	-	+	+
ARC81_02520	hypothetical protein	+	+								+					+
ARC81_02525	hypothetical protein	+	+								+					+
ARC81_02530	-	+	+								+			+	+	+									+
ARC81_02535	hypothetical protein	+	+								+			+	+	+									+
ARC81_02540	hypothetical protein	+	+											+	+	+									+
ARC81_02545	hypothetical protein	+	+											+	+	+
ARC81_02550	hypothetical protein	+	+											+	+	+
ARC81_02555	toxin CbtA	+	+											+	+
ARC81_02560	hypothetical protein	+	+											+	+	+
ARC81_02565	hypothetical protein	+	+											+	+	+
ARC81_02570	restriction endonuclease subunit M	+	+													+
ARC81_02610	hypothetical protein	+	+	+	+		+	+	+	+	+	+	+	+	+	+
ARC81_02645	-	+			+
ARC81_02730	-	+	+
ARC81_02740	hypothetical protein	+	+	+	+	+	+	+	+	+	+	+	+	+	+	+
ARC81_02780	hypothetical protein	+	+	+	+	+	+	+	+	+	+	+	+	+	+	+
ARC81_02850	-	+	+													+
ARC81_02955	2-oxo acid dehydrogenase	+	+	+		+		+			+
ARC81_03000	flagellin	+	+	+						+	+
ARC81_03050	transposase	+	+		+	+	+		+		+					+
ARC81_03055	-	+	+		+	+	+		+	+	+					+
ARC81_03080	hypothetical protein	+	+	+	+	+	+	+	+	+	+	+	+	+	+	+
ARC81_03155	tRNA-Met	+	+								+
ARC81_03160	-	+	+								+
ARC81_03165	integrase	+	+								+
ARC81_03390	hypothetical protein	+	+	+	+	+	+	+	+	+	+	+	+	+	+	+
ARC81_03425	-	+	+					+		+			+	+	+
ARC81_03430	hypothetical protein	+	+							+			+	+	+				+	+
ARC81_03440	hypothetical protein	+	+	+	+	+	+	+	+
ARC81_03480	-	+	+								+
ARC81_03485	DKNYY family protein	+	+								+
ARC81_03535	-	+	+	+							+
ARC81_03540	hypothetical protein	+	+	+	+	+	+	+	+	+	+	+	+	+	+	+
ARC81_03565	hypothetical protein	+	+	+	+	+	+	+	+	+	+	+	+	+	+	+
ARC81_03580	hypothetical protein	+	+	+	+	+	+	+	+	+	+	+	+	+	+	+
ARC81_03680	phage tail protein	+	+	+							+
ARC81_03685	hydrolase	+	+	+							+										+
ARC81_03775	ubiquitin carboxyl-hydrolase	+	+								+						+	+	+	+		+	+	+	+	+
ARC81_03795	hypothetical protein	+	+					+			+
ARC81_03805	hypothetical protein	+	+	+	+	+	+	+	+	+	+	+	+	+	+	+
ARC81_03830	hypothetical protein	+	+	+	+	+	+	+	+	+	+	+	+	+	+	+
ARC81_03900	DNA polymerase	+	+	+						+	+										+		+		+
ARC81_03920	-	+	+								+
ARC81_03930	hypothetical protein	+	+					+			+					+
ARC81_03975	-	+	+								+
ARC81_04020	hypothetical protein	+	+	+	+	+	+	+	+	+	+	+	+	+	+	+			+	+	+
ARC81_04030	-	+	+
ARC81_04035	bacterioferritin-associated ferredoxin	+	+	+				+		+	+
ARC81_04045	peptidase A24	+	+								+
ARC81_04050	hypothetical protein	+	+	+				+		+	+
ARC81_04270	hypothetical protein	+	+
ARC81_04275	hypothetical protein	+	+
ARC81_04280	hypothetical protein	+	+
ARC81_04285	hypothetical protein	+	+														+								+
ARC81_04330	hypothetical protein	+	+	+	+	+	+	+	+	+	+	+	+	+	+	+
ARC81_04400	hypothetical protein	+													+	+
ARC81_04405	excisionase	+		+	+	+			+			+	+		+	+
ARC81_04410	integrase	+			+	+	+		+			+	+		+	+
ARC81_04510	-	+	+	+	+	+	+	+	+	+	+	+	+	+	+	+
ARC81_04560	ferric transporter ATP-binding subunit	+	+								+
ARC81_04570	hypothetical protein	+	+								+
ARC81_04575	MFS transporter	+	+								+
ARC81_04580	MASE1 sensor histidine kinase	+	+								+								+	+					+	+
ARC81_04585	two-component system response regulator	+	+								+
ARC81_04615	hypothetical protein	+	+								+	+	+
ARC81_04630	hypothetical protein	+	+	+	+	+	+	+	+	+	+	+	+	+	+	+
ARC81_04660	hypothetical protein	+	+	+	+	+	+	+	+	+	+	+	+	+	+	+
ARC81_04665	hypothetical protein	+	+
ARC81_04670	hypothetical protein	+	+
ARC81_04675	cell division inhibitor protein	+	+
ARC81_04680	DNA breaking-rejoining protein	+	+
ARC81_04685	exodeoxyribonuclease VIII	+	+
ARC81_04690	enterohemolysin	+	+											+
ARC81_04695	hypothetical protein	+	+											+
ARC81_04700	excisionase	+	+											+
ARC81_04705	integrase	+	+											+
ARC81_04800	-	+	+								+
ARC81_04845	ketodeoxygluconokinase	+	+	+	+	+	+	+	+	+	+	+	+	+	+	+
ARC81_05040	hypothetical protein	+	+								+
ARC81_05045	-	+	+								+
ARC81_05050	hypothetical protein	+	+								+
ARC81_05055	hypothetical protein	+	+
ARC81_05060	receptor	+	+
ARC81_05065	hypothetical protein	+	+								+						+	+	+	+	+	+	+	+	+	+
ARC81_05070	conjugal transfer protein	+	+								+
ARC81_05170	transcriptional regulator	+	+	+	+	+	+	+	+	+	+	+	+	+	+	+	+	+	+	+	+	+		+	+	+
ARC81_05195	integrase	+	+
ARC81_05315	sensor protein ZraS	+	+	+	+	+	+	+	+	+	+	+	+	+	+
ARC81_05335	DNA methyltransferase	+
ARC81_05340	adenine methyltransferase	+
ARC81_05345	GntR family transcriptional regulator	+
ARC81_05350	hypothetical protein	+
ARC81_05355	DNA-binding protein	+
ARC81_05360	cell division protein	+
ARC81_05365	repressor	+
ARC81_05370	hypothetical protein	+
ARC81_05375	hypothetical protein	+
ARC81_05380	hypothetical protein	+
ARC81_05385	hypothetical protein	+
ARC81_05390	hypothetical protein	+
ARC81_05395	-	+
ARC81_05400	-	+
ARC81_05405	hypothetical protein	+
ARC81_05410	hypothetical protein	+										+
ARC81_05415	hypothetical protein	+
ARC81_05420	toluene hydroxylase	+
ARC81_05425	ATPase	+
ARC81_05430	hypothetical protein	+																+	+	+	+	+	+		+	+
ARC81_05435	recombinase	+
ARC81_05440	hypothetical protein	+	+	+	+	+		+	+	+	+	+	+	+	+	+
ARC81_05445	hypothetical protein	+	+	+	+	+	+	+	+	+	+	+	+	+	+	+
ARC81_05530	hypothetical protein	+	+	+	+	+	+	+	+	+	+	+	+	+	+	+
ARC81_05540	-	+	+								+
ARC81_05545	alpha amylase	+	+								+		+		+									+
ARC81_05705	hypothetical protein	+	+								+
ARC81_05710	-	+	+																+	+				+
ARC81_05715	acetyltransferase	+	+				+				+
ARC81_05720	hypothetical protein	+	+				+				+
ARC81_05765	hypothetical protein	+	+	+	+	+	+	+	+	+	+	+	+	+	+	+
ARC81_05890	hypothetical protein	+	+								+
ARC81_05895	-	+	+	+	+	+	+	+	+	+		+	+	+	+
ARC81_05900	hypothetical protein	+	+	+	+	+	+	+	+	+	+	+	+	+	+	+
ARC81_05960	chromosome partitioning protein ParB	+	+										+
ARC81_05965	nuclease	+	+										+
ARC81_05970	recombinase	+	+										+
ARC81_05975	-	+	+
ARC81_05980	hypothetical protein	+	+
ARC81_05985	integrase	+	+
ARC81_06020	molecular chaperone GrpE	+	+	+	+	+	+		+		+	+	+	+		+
ARC81_06105	hypothetical protein	+	+	+	+	+	+	+	+	+	+	+	+	+	+	+
ARC81_06130	hypothetical protein	+	+
ARC81_06135	relaxase	+	+
ARC81_06140	hypothetical protein	+	+
ARC81_06145	hypothetical protein	+	+
ARC81_06150	plasmid replication protein	+	+
ARC81_06155	replication protein	+	+
ARC81_06160	hypothetical protein	+	+																+	+
ARC81_06165	integrase	+	+																+	+	+
ARC81_06210	4-hydroxybenzoate decarboxylase	+	+	+						+	+								+	+	+	+
ARC81_06215	-	+	+	+						+	+								+	+	+	+
ARC81_06220	phenolic acid decarboxylase	+	+	+				+		+	+
ARC81_06225	transcriptional regulator	+	+	+				+		+	+
ARC81_06295	type I-E CRISPR-associated endoribonuclease Cas2	+	+								+
ARC81_06300	-	+	+								+		+				+	+	+	+	+	+	+	+	+
ARC81_06305	-	+	+
ARC81_06310	transcriptional regulator	+	+	+	+	+	+	+	+	+	+			+	+
ARC81_06325	hypothetical protein	+	+	+								+	+
ARC81_06330	integrase	+	+		+				+
ARC81_06335	repressor	+	+		+				+
ARC81_06340	-	+	+
ARC81_06345	hypothetical protein	+	+
ARC81_06350	phage tail protein	+	+																+	+		+
ARC81_06355	terminase	+
ARC81_06360	Presumed portal vertex protein	+	+		+				+										+	+		+
ARC81_06365	hypothetical protein	+	+																+	+		+
ARC81_06370	replication protein A	+	+		+				+
ARC81_06375	hypothetical protein	+	+		+				+
ARC81_06380	hypothetical protein	+	+
ARC81_06385	phage tail protein	+	+		+				+
ARC81_06390	hypothetical protein	+	+
ARC81_06395	hypothetical protein	+	+																+	+
ARC81_06400	hypothetical protein	+	+																+	+				+
ARC81_06415	plasmid stabilization protein ParE	+	+	+				+		+	+
ARC81_06420	CopG family transcriptional regulator	+	+	+				+		+	+
ARC81_06595	-	+	+								+
ARC81_06600	fimbrial chaperone protein	+	+								+
ARC81_06605	fimbrial protein	+	+								+
ARC81_06630	hypothetical protein	+	+	+	+		+		+	+	+		+
ARC81_06705	hypothetical protein	+	+	+	+	+	+	+	+	+	+	+	+	+	+	+
ARC81_06755	-	+
ARC81_06765	hypothetical protein	+	+									+
ARC81_06770	hypothetical protein	+
ARC81_06775	host specificity protein	+	+
ARC81_06780	phage tail protein	+	+
ARC81_06785	peptidase P60	+	+
ARC81_06790	phage tail protein	+	+
ARC81_06795	phage tail protein	+	+
ARC81_06800	phage tail protein	+	+
ARC81_06805	phage tail protein	+	+
ARC81_06810	phage tail protein	+	+
ARC81_06815	phage tail protein	+	+
ARC81_06820	phage tail protein	+	+
ARC81_06825	phage tail protein	+	+
ARC81_06830	DNA breaking-rejoining protein	+	+
ARC81_06835	recombinase RecA	+	+
ARC81_06840	peptidase S14	+	+
ARC81_06845	capsid protein	+	+
ARC81_06850	hypothetical protein	+	+
ARC81_06855	DNA packaging protein	+	+
ARC81_06860	terminase	+	+
ARC81_06865	serine protease	+	+
ARC81_06870	hypothetical protein	+	+
ARC81_06875	hypothetical protein	+	+
ARC81_06880	lysozyme	+	+
ARC81_06885	holin	+
ARC81_06890	antiterminator	+	+
ARC81_06895	DNA breaking-rejoining protein	+	+
ARC81_06900	endodeoxyribonuclease	+	+
ARC81_06905	hypothetical protein	+	+
ARC81_06910	hypothetical protein	+	+
ARC81_06915	DNA polymerase III subunit theta	+	+
ARC81_06920	hypothetical protein	+	+
ARC81_06925	hypothetical protein	+	+
ARC81_06930	-	+	+
ARC81_06935	-	+	+
ARC81_06940	protein ren	+	+
ARC81_06945	phosphohydrolase	+	+
ARC81_06950	phage replication protein	+	+
ARC81_06955	transcriptional regulator	+	+
ARC81_06960	hypothetical protein	+	+
ARC81_06965	peptidase S24	+	+
ARC81_06970	hypothetical protein	+	+							+	+
ARC81_07030	hypothetical protein	+	+							+	+
ARC81_07035	colicin	+	+							+	+
ARC81_07040	-	+	+							+	+
ARC81_07140	diguanylate phosphodiesterase	+	+
ARC81_07245	putrescine/spermidine ABC transporter substrate-binding protein	+	+	+	+	+	+	+	+	+	+	+	+	+	+	+
ARC81_07310	hypothetical protein	+	+					+		+	+
ARC81_07315	hypothetical protein	+	+								+
ARC81_07320	-	+	+								+
ARC81_07340	-	+			+												+	+	+	+	+	+	+	+	+	+
ARC81_07345	-	+	+
ARC81_07390	sulfate ABC transporter substrate-binding protein	+	+	+	+	+	+	+	+	+	+	+	+	+	+	+
ARC81_07565	hypothetical protein	+	+	+	+	+	+		+	+	+	+	+	+	+	+
ARC81_07575	rho operon leader peptide	+	+	+	+	+	+	+	+	+	+	+	+	+	+	+
ARC81_07675	hypothetical protein	+	+	+	+	+	+	+	+	+	+	+	+	+	+	+
ARC81_07730	-	+	+	+	+	+	+	+	+	+		+	+	+	+	+
ARC81_07955	hypothetical protein	+	+																		+	+
ARC81_07960	-	+	+																		+	+
ARC81_07970	hypothetical protein	+	+					+				+
ARC81_07975	hypothetical protein	+	+					+				+
ARC81_07985	hypothetical protein	+	+
ARC81_08005	hypothetical protein	+	+
ARC81_08010	-	+	+
ARC81_08015	hypothetical protein	+	+																		+	+
ARC81_08020	hypothetical protein	+
ARC81_08025	electron transporter RnfC	+
ARC81_08050	hypothetical protein	+	+	+	+	+	+	+	+	+	+	+	+	+	+	+
ARC81_08215	hypothetical protein	+	+							+	+
ARC81_08305	hypothetical protein	+	+	+	+	+	+		+	+	+	+	+	+	+	+
ARC81_08475	hypothetical protein	+	+	+	+	+	+	+	+	+	+	+	+	+	+	+	+	+	+	+	+	+	+	+	+	+
ARC81_08480	hypothetical protein	+	+	+	+	+	+	+	+	+	+	+	+	+	+	+									+
ARC81_08555	symporter	+	+	+	+	+	+	+	+	+	+	+	+	+		+			+	+					+
ARC81_08615	GntR family transcriptional regulator	+	+	+	+				+	+	+
ARC81_08620	PTS lactose transporter subunit IIB	+	+	+	+				+	+	+			+					+	+					+
ARC81_08625	PTS cellobiose transporter subunit IIC	+	+	+	+				+	+	+			+	+				+	+
ARC81_08630	PTS cellobiose transporter subunit IIA	+	+	+	+				+	+	+			+	+				+	+
ARC81_08635	porin	+	+	+	+				+	+	+			+	+
ARC81_08640	6-phospho-beta-glucosidase	+	+	+						+	+			+	+
ARC81_08705	hypothetical protein	+	+			+		+			+					+
ARC81_08760	hypothetical protein	+	+																							+
ARC81_08855	fimbrial protein	+	+								+															+
ARC81_08860	fimbrial protein	+	+								+															+
ARC81_08865	fimbrial protein	+	+								+
ARC81_08870	fimbrial protein	+	+								+
ARC81_08925	hypothetical protein	+	+								+
ARC81_08945	hypothetical protein	+	+
ARC81_08950	hypothetical protein	+	+
ARC81_08955	hypothetical protein	+	+	+
ARC81_08960	hypothetical protein	+	+																+	+						+
ARC81_08965	DNA injection protein	+	+																+	+		+	+			+
ARC81_08980	DNA-binding protein	+	+	+						+	+		+						+	+						+
ARC81_08985	hypothetical protein	+	+	+				+		+	+		+						+	+		+	+			+
ARC81_08990	cobalt ABC transporter permease	+	+	+						+	+		+						+	+		+	+			+
ARC81_08995	cobalt ABC transporter ATP-binding protein	+	+	+				+		+	+		+						+	+						+
ARC81_09000	ABC transporter ATP-binding protein	+	+	+				+		+	+		+						+	+	+	+	+			+
ARC81_09005	nucleoside triphosphate hydrolase	+	+	+						+	+		+
ARC81_09050	hypothetical protein	+	+	+				+			+	+	+								+	+	+
ARC81_09070	hypothetical protein	+	+	+	+	+	+	+	+	+	+	+	+	+	+	+					+	+	+
ARC81_09145	hypothetical protein	+	+					+			+										+	+	+
ARC81_09150	C4-dicarboxylate ABC transporter permease	+	+					+			+										+
ARC81_09155	hypothetical protein	+	+					+			+
ARC81_09175	hypothetical protein	+	+	+	+	+	+	+	+	+	+	+	+	+	+	+
ARC81_09250	transposase	+	+				+				+		+	+	+
ARC81_09255	-	+	+				+				+		+	+	+
ARC81_09460	hypothetical protein	+	+							+	+
ARC81_09480	-	+	+	+	+	+	+	+	+	+	+	+	+	+	+	+		+	+	+		+				+
ARC81_09510	hypothetical protein	+	+	+	+	+	+		+	+	+	+	+	+	+	+	+	+	+	+	+	+	+	+	+	+
ARC81_09655	ribose 5-phosphate isomerase	+	+							+	+	+	+
ARC81_09685	spermidine/putrescine ABC transporter substrate-binding protein	+	+	+	+	+	+	+	+	+	+	+	+	+	+	+
ARC81_09720	hypothetical protein	+	+	+	+	+	+	+	+			+	+	+	+	+
ARC81_09755	hypothetical protein	+	+										+		+
ARC81_09760	-	+	+
ARC81_09800	hypothetical protein	+	+	+	+	+	+	+	+	+	+	+	+	+	+	+
ARC81_09805	hypothetical protein	+	+								+
ARC81_09825	hypothetical protein	+	+	+	+	+	+	+	+	+	+	+	+	+	+	+
ARC81_10025	-	+	+	+						+	+
ARC81_10060	hypothetical protein	+	+	+	+	+	+	+	+	+	+	+	+	+	+	+
ARC81_10210	DNA-invertase	+
ARC81_10215	virulence protein MsgA	+
ARC81_10220	hypothetical protein	+
ARC81_10225	hypothetical protein	+
ARC81_10415	hypothetical protein	+	+	+	+	+	+	+	+	+	+	+	+	+	+	+
ARC81_10430	hypothetical protein	+	+	+	+	+	+	+	+	+	+	+	+	+	+	+
ARC81_10455	-	+	+								+
ARC81_10485	hypothetical protein	+	+	+		+	+	+	+	+	+	+	+	+	+	+
ARC81_10505	hypothetical protein	+	+	+	+	+	+	+	+	+	+	+	+	+	+	+		+	+	+					+	+
ARC81_10545	hypothetical protein	+	+	+	+	+	+	+	+	+	+	+	+	+	+	+		+	+	+	+		+		+	+
ARC81_10625	hypothetical protein	+	+	+						+		+	+	+	+	+		+	+	+	+		+		+	+
ARC81_10630	transcriptional regulator	+	+	+				+		+		+	+	+	+	+		+	+	+	+		+		+	+
ARC81_10635	LPS export ABC transporter permease LptF	+	+	+				+		+		+	+	+	+	+		+	+	+	+		+		+	+
ARC81_10640	LPS export ABC transporter permease LptG	+	+	+				+		+		+	+	+	+	+		+	+	+	+		+			+
ARC81_10645	8-amino-7-oxononanoate synthase	+	+	+				+		+		+	+	+	+	+		+	+	+						+
ARC81_10650	phosphopantetheine attachment site family protein	+	+	+				+		+		+	+	+	+	+		+	+	+	+		+			+
ARC81_10655	short-chain dehydrogenase	+	+	+						+		+	+	+	+	+
ARC81_10660	acyl-CoA synthetase	+	+	+				+		+		+	+	+	+	+
ARC81_10705	hypothetical protein	+	+							+	+	+	+
ARC81_10710	hypothetical protein	+	+
ARC81_10750	4-phosphopantetheinyl transferase	+	+								+					+	+	+	+	+				+	+	+
ARC81_10775	hypothetical protein	+	+	+	+	+	+	+	+	+	+	+	+	+	+	+
ARC81_10900	fimbrial protein	+	+	+			+			+	+	+	+	+		+
ARC81_10910	citrate synthase	+	+	+	+	+	+	+	+	+	+	+	+	+	+	+
ARC81_10935	hypothetical protein	+	+	+	+	+	+		+	+	+	+	+				+	+	+	+		+			+
ARC81_10960	-	+	+														+	+	+	+		+			+
ARC81_11020	transcriptional regulator	+	+	+	+				+	+	+	+	+	+	+		+	+	+	+		+			+
ARC81_11025	4-hydroxyphenylacetate degradation protein	+	+	+	+				+	+	+	+	+	+	+		+	+	+	+		+			+
ARC81_11030	2-hydroxymuconic semialdehyde dehydrogenase	+	+	+	+				+	+	+	+	+	+	+				+	+
ARC81_11035	3,4-dihydroxyphenylacetate 2,3-dioxygenase	+	+	+	+				+	+	+	+	+	+	+		+	+	+	+		+			+
ARC81_11040	5-carboxymethyl-2-hydroxymuconate delta-isomerase	+	+		+				+	+	+						+	+	+	+		+			+
ARC81_11045	2-oxo-hepta-3-ene-1,7-dioate hydratase	+	+	+	+				+	+	+	+	+	+	+		+	+	+	+		+			+
ARC81_11050	4-hydroxy-2-oxo-heptane-1,7-dioate aldolase	+	+	+	+				+	+	+	+	+	+	+		+	+	+	+		+			+
ARC81_11055	4-hydroxyphenylacetate permease	+	+	+	+				+	+	+	+	+	+	+		+	+	+	+		+			+
ARC81_11060	4-hydroxyphenylacetate catabolism regulator HpaA	+	+	+	+				+	+	+	+	+	+	+		+	+	+	+		+			+
ARC81_11065	Pyoverdin chromophore biosynthetic protein pvcC	+	+	+	+				+	+	+	+	+	+	+
ARC81_11070	4-hydroxyphenylacetate 3-monooxygenase	+	+	+	+				+	+	+	+	+	+	+									+		+
ARC81_11075	hypothetical protein	+	+	+	+				+	+	+	+	+	+	+
ARC81_11095	toxin-antitoxin system, antitoxin component	+	+			+	+				+					+
ARC81_11100	cell filamentation protein Fic	+	+								+
ARC81_11105	-	+	+								+
ARC81_11110	restriction endonuclease subunit M	+	+								+
ARC81_11115	restriction endonuclease subunit S	+	+								+
ARC81_11120	restriction endonuclease subunit R	+	+								+						+	+	+	+	+	+			+
ARC81_11125	hypothetical protein	+	+								+
ARC81_11165	hypothetical protein	+	+	+	+				+	+	+	+	+	+	+
ARC81_11210	hypothetical protein	+	+	+	+	+	+	+	+	+	+	+	+	+	+	+
ARC81_11215	hypothetical protein	+	+	+	+			+	+	+	+	+	+	+	+
ARC81_11485	-	+
ARC81_11760	hypothetical protein	+	+	+	+	+	+	+	+	+	+	+	+	+	+	+
ARC81_11785	hypothetical protein	+	+	+	+	+	+	+	+	+	+	+	+	+	+	+	+	+
ARC81_11790	hypothetical protein	+	+	+	+	+	+	+	+		+	+	+	+	+	+
ARC81_11810	-	+	+								+
ARC81_11825	hypothetical protein	+	+	+	+	+	+		+	+	+	+	+	+	+	+
ARC81_11895	hypothetical protein	+	+	+	+	+	+	+	+		+	+	+	+		+
ARC81_12030	hypothetical protein	+	+	+	+	+	+		+	+	+	+	+	+	+	+
ARC81_12125	hypothetical protein	+	+	+			+			+	+	+	+			+
ARC81_12285	hypothetical protein	+	+	+	+	+	+	+	+	+	+	+	+	+	+	+
ARC81_12395	-	+	+
ARC81_12400	hypothetical protein	+	+	+	+	+	+	+	+	+	+	+	+	+	+	+
ARC81_12425	MFS transporter	+	+								+
ARC81_12430	transcriptional regulator	+	+																+	+	+	+
ARC81_12600	aminopeptidase	+	+	+		+				+	+	+	+	+
ARC81_12680	-	+	+								+								+	+						+
ARC81_12875	hypothetical protein	+	+	+	+	+	+	+	+	+	+	+	+	+	+	+
ARC81_12925	fimbrial protein	+	+	+						+	+		+
ARC81_12935	-	+	+
ARC81_12940	-	+	+
ARC81_13040	ligase	+	+			+				+	+
ARC81_13045	lipopolysaccharide 1,2-N-acetylglucosaminetransferase	+	+			+				+	+
ARC81_13050	glucosyltransferase	+	+			+				+	+
ARC81_13055	lipopolysaccharide biosynthesis protein	+	+			+				+	+						+	+	+	+	+	+		+	+	+
ARC81_13060	lipopolysaccharide 1,3-galactosyltransferase	+	+			+				+	+						+	+	+	+	+	+		+	+	+
ARC81_13065	heptose kinase	+	+	+	+	+	+	+	+	+	+	+	+	+	+		+	+	+	+	+	+		+	+	+
ARC81_13070	glucosyltransferase I RfaG	+	+	+	+	+	+	+	+	+	+	+	+	+	+
ARC81_13075	lipopolysaccharide core heptosyltransferase RfaQ	+	+	+	+	+	+	+	+	+	+	+	+	+	+
ARC81_13140	integrase	+	+																					+
ARC81_13145	peptidase M41 family protein	+	+																					+
ARC81_13150	hypothetical protein	+	+										+
ARC81_13195	hypothetical protein	+	+	+			+				+			+	+											+
ARC81_13230	hypothetical protein	+	+																							+
ARC81_13235	integrase	+	+
ARC81_13240	5'-nucleotidase	+	+
ARC81_13245	-	+
ARC81_13290	hypothetical protein	+	+	+	+	+	+	+	+	+	+	+	+	+	+	+
ARC81_13435	hypothetical protein	+	+					+		+	+
ARC81_13455	-	+	+	+	+	+	+	+	+	+	+	+	+	+	+	+
ARC81_13570	-	+	+
ARC81_13575	hypothetical protein	+	+	+			+					+	+	+	+						+	+		+
ARC81_13640	hypothetical protein	+	+			+	+			+	+	+	+	+	+	+
ARC81_13670	permease	+	+				+	+		+	+					+
ARC81_13685	hypothetical protein	+	+	+	+	+	+		+	+	+	+	+	+	+	+
ARC81_13820	long polar fimbrial protein LpfA	+	+								+
ARC81_13825	long polar fimbrial chaperone LpfB	+	+								+
ARC81_13830	fimbrial assembly protein	+	+								+
ARC81_13835	fimbrial protein	+	+								+
ARC81_13840	fimbrial protein	+	+								+
ARC81_13855	hypothetical protein	+	+								+
ARC81_13865	hypothetical protein	+	+	+							+	+
ARC81_13895	-	+	+								+
ARC81_14015	-	+	+	+	+	+	+	+	+	+	+	+	+	+	+	+
ARC81_14145	-	+	+	+
ARC81_14205	hypothetical protein	+	+								+
ARC81_14500	hypothetical protein	+	+	+	+	+	+		+	+	+	+	+	+	+	+
ARC81_14710	hypothetical protein	+	+
ARC81_14715	UDP-N-acetylglucosamine 2-epimerase	+	+
ARC81_14720	hypothetical protein	+	+
ARC81_14725	hypothetical protein	+	+
ARC81_14730	hypothetical protein	+	+																							+
ARC81_14735	hypothetical protein	+	+
ARC81_14745	UDP-glucose 6-dehydrogenase	+	+	+	+	+			+				+
ARC81_14865	hypothetical protein	+	+		+		+	+	+						+
ARC81_14875	hypothetical protein	+	+							+					+
ARC81_14880	colicin I receptor	+
ARC81_14885	hypothetical protein	+	+		+	+	+	+	+	+					+
ARC81_15050	-	+	+								+
ARC81_15055	hypothetical protein	+	+	+	+	+	+		+	+	+	+	+	+	+	+
ARC81_15155	hypothetical protein	+	+	+	+		+	+	+	+	+	+	+	+	+	+
ARC81_15230	hypothetical protein	+	+								+												+		+
ARC81_15235	hypothetical protein	+	+								+
ARC81_15390	hypothetical protein	+	+	+	+	+	+		+		+	+	+	+	+	+
ARC81_15420	sugar ABC transporter	+	+	+	+	+	+	+	+	+	+	+	+	+	+	+
ARC81_15645	-	+	+
ARC81_15670	-	+	+								+
ARC81_15790	hypothetical protein	+	+	+	+	+	+	+	+	+	+	+	+	+	+	+
ARC81_16300	hypothetical protein	+	+								+
ARC81_16440	hypothetical protein	+	+	+	+	+	+	+	+	+	+	+	+	+	+	+
ARC81_16530	hypothetical protein	+	+	+	+	+	+	+	+	+	+	+	+		+	+
ARC81_16565	hypothetical protein	+	+	+	+	+	+	+	+	+	+	+	+	+	+	+
ARC81_16635	-	+	+
ARC81_16640	-	+	+
ARC81_16645	-	+	+
ARC81_16650	-	+	+
ARC81_16745	hypothetical protein	+	+	+	+	+	+	+	+	+	+	+	+	+	+	+					+
ARC81_16840	acetyltransferase	+	+		+	+			+	+	+
ARC81_16900	-	+	+								+
ARC81_17060	hypothetical protein	+	+	+	+	+		+	+	+	+	+	+	+	+	+
ARC81_17095	hypothetical protein	+	+	+	+	+	+	+	+	+	+	+	+	+	+	+
ARC81_17160	-	+	+							+	+
ARC81_17260	transcriptional regulator	+	+
ARC81_17265	hypothetical protein	+	+
ARC81_17295	hypothetical protein	+	+				+				+	+							+	+
ARC81_17405	-	+	+
ARC81_17445	lipase	+	+					+			+								+	+
ARC81_17450	toxin HigB-2	+	+					+			+
ARC81_17455	Cro/Cl family transcriptional regulator	+	+					+			+						+	+	+	+	+	+	+	+	+	+
ARC81_17470	hypothetical protein	+	+								+							+			+	+
ARC81_17495	sulfate ABC transporter substrate-binding protein	+	+	+	+	+	+	+	+	+	+	+	+	+	+	+
ARC81_17530	porin	+	+		+	+	+	+	+		+
ARC81_17555	hypothetical protein	+	+	+	+	+	+	+	+	+	+	+	+	+	+	+
ARC81_17580	hypothetical protein	+	+	+	+	+	+	+	+	+	+	+	+	+	+	+
ARC81_17620	hypothetical protein	+	+								+					+
ARC81_17745	hypothetical protein	+	+	+	+	+	+		+	+	+	+	+	+	+	+
ARC81_17770	-	+	+		+	+	+		+		+	+	+	+	+	+
ARC81_17875	vitamin B12/cobalamin outer membrane transporter	+	+		+	+			+		+
ARC81_17885	-	+
ARC81_17985	hypothetical protein	+	+	+	+	+	+	+	+	+	+	+	+	+	+	+
ARC81_18045	hypothetical protein	+	+	+	+	+	+		+		+	+	+
ARC81_18095	hypothetical protein	+	+	+	+	+	+	+	+	+	+	+	+	+	+	+					+	+
ARC81_18205	hypothetical protein	+	+					+			+										+	+
ARC81_18235	TonB-dependent receptor	+	+					+			+										+	+
ARC81_18240	molybdenum transport protein ModD	+	+					+													+	+
ARC81_18245	methyltransferase	+	+					+													+	+
ARC81_18250	iron ABC transporter ATP-binding protein	+	+					+													+	+
ARC81_18255	peptide ABC transporter substrate-binding protein	+	+					+
ARC81_18260	ABC transporter ATP-binding protein	+	+					+			+
ARC81_18270	-	+	+								+
ARC81_18300	hypothetical protein	+	+	+							+
ARC81_18370	-	+	+
ARC81_18375	colicin immunity protein	+	+								+
ARC81_18480	hypothetical protein	+	+								+
ARC81_18495	fimbrial protein	+	+								+
ARC81_18500	fimbrial protein	+	+								+
ARC81_18505	fimbrial protein	+	+								+
ARC81_18510	fimbrial protein	+	+								+
ARC81_18515	fimbrial assembly protein	+	+								+
ARC81_18520	chaperone protein EcpD	+	+								+
ARC81_18525	fimbrial protein	+	+								+										+
ARC81_18565	hypothetical protein	+	+	+	+	+	+		+	+	+	+	+	+	+	+
ARC81_18575	ferrichrome ABC transporter	+	+	+				+			+
ARC81_18835	hypothetical protein	+	+	+	+	+	+	+	+	+	+	+	+	+	+	+
ARC81_18845	hypothetical protein	+	+	+	+	+	+	+	+	+	+	+	+	+	+	+
ARC81_19070	hypothetical protein	+	+	+	+	+	+	+	+	+	+	+	+	+	+	+
ARC81_19095	hypothetical protein	+	+	+	+	+	+	+		+	+	+	+	+	+	+
ARC81_19120	hypothetical protein	+	+	+	+	+	+	+	+	+	+	+	+	+	+	+
ARC81_19245	hypothetical protein	+	+	+	+	+	+	+	+	+	+	+	+	+	+	+
ARC81_19280	hypothetical protein	+	+	+	+	+	+	+	+	+	+	+	+	+	+	+
ARC81_19565	hypothetical protein	+	+		+	+			+	+	+
ARC81_19585	hypothetical protein	+	+	+	+	+			+		+
ARC81_19645	hypothetical protein	+	+	+	+	+	+	+	+		+	+	+	+		+
ARC81_19650	hypothetical protein	+	+								+								+	+						+
ARC81_19680	hexulose-6-phosphate synthase	+	+					+		+	+	+	+
ARC81_19685	DNA repair protein	+	+	+				+		+	+	+	+
ARC81_19800	hypothetical protein	+	+		+	+	+	+	+	+	+	+	+	+	+	+
ARC81_19835	hypothetical protein	+	+	+	+	+	+	+	+	+	+	+	+	+	+	+
ARC81_19880	hypothetical protein	+	+		+	+	+		+	+	+	+	+	+	+	+			+	+
ARC81_19960	hypothetical protein	+	+							+	+
ARC81_19965	hypothetical protein	+	+							+	+
ARC81_19970	hypothetical protein	+	+	+	+				+	+	+
ARC81_20010	-	+	+
ARC81_20090	hypothetical protein	+	+	+	+	+	+	+	+	+	+	+	+	+	+	+	+	+					+		+	+
ARC81_20320	hypothetical protein	+	+	+	+	+	+	+	+	+	+	+	+	+	+	+
ARC81_20415	-	+	+	+	+	+	+	+	+	+	+	+	+	+	+	+
ARC81_20440	integrase	+	+					+			+
ARC81_20445	hypothetical protein	+	+								+												+
ARC81_20450	hypothetical protein	+	+								+												+
ARC81_20455	transcriptional regulator	+	+								+
ARC81_20460	XRE family transcriptional regulator	+	+								+
ARC81_20465	-	+	+								+
ARC81_20490	hypothetical protein	+	+								+
ARC81_20530	-	+	+								+					+
ARC81_20535	DNA-packaging protein	+	+		+			+	+		+		+	+	+
ARC81_20540	DNA-packaging protein	+	+								+
ARC81_20545	-	+	+								+										+
ARC81_20550	phage tail protein	+	+								+
ARC81_20570	damage-inducible protein DinI	+	+			+					+								+	+			+			+
ARC81_20610	hypothetical protein	+	+	+	+	+	+	+	+	+	+	+	+	+	+	+
ARC81_20635	hypothetical protein	+	+	+						+	+	+	+	+	+
ARC81_20665	-	+	+								+
ARC81_20755	hypothetical protein	+	+	+	+	+	+	+	+	+	+	+	+	+	+	+					+	+
ARC81_20825	fimbrial family protein	+	+		+	+		+	+	+	+	+	+
ARC81_20830	fimbrial protein	+	+	+	+	+	+	+	+	+	+	+	+	+	+
ARC81_20835	type III effector	+	+	+						+	+
ARC81_20885	hypothetical protein	+	+	+	+		+		+	+	+	+	+		+
ARC81_20890	hypothetical protein	+	+	+	+	+	+	+	+	+	+	+	+	+	+	+
ARC81_20905	hypothetical protein	+	+	+	+	+	+	+	+	+	+	+	+		+	+
ARC81_21130	fruR/shl operon leader peptide	+	+	+	+	+	+	+	+	+	+	+	+	+	+	+
ARC81_21235	hypothetical protein	+	+	+	+	+	+		+	+	+	+	+	+	+	+
ARC81_21275	hypothetical protein	+	+								+	+	+
ARC81_21295	alpha-N-arabinofuranosidase	+	+								+
ARC81_21300	permease	+	+								+
ARC81_21310	HNH nuclease	+	+														+				+	+		+	+
ARC81_21315	colicin immunity protein	+	+
ARC81_21320	flxA-like family protein	+	+				+			+	+			+	+
ARC81_21445	-	+	+				+				+			+	+				+	+	+	+
ARC81_21635	hypothetical protein	+	+	+	+	+	+	+	+	+	+	+	+	+	+	+
ARC81_21690	hypothetical protein	+	+		+			+	+		+	+	+	+	+
ARC81_21775	hypothetical protein	+	+	+	+	+	+	+	+	+	+	+	+	+	+	+
ARC81_22080	hypothetical protein	+	+	+	+	+	+		+	+	+	+	+	+	+	+
ARC81_22085	-	+	+	+	+	+	+		+	+	+	+	+	+	+	+
ARC81_22145	hypothetical protein	+	+	+	+	+	+	+	+	+	+	+	+	+	+	+
ARC81_22165	hypothetical protein	+	+	+	+	+	+		+	+	+	+	+	+	+	+
ARC81_22195	hypothetical protein	+	+	+	+	+	+	+	+	+	+	+	+	+	+	+
ARC96_00005	-		+
ARC96_00010	capsid protein	+	+
ARC96_00015	DNA-binding protein	+	+
ARC96_00020	Replication-associated protein G2P	+	+
ARC96_00025	hypothetical protein		+
ARC96_00035	hypothetical protein	+	+	+	+	+				+	+		+			+
ARC96_00040	-	+	+								+							+
ARC96_00060	-		+		+									+	+
ARC96_00065	hypothetical protein	+	+								+							+
ARC96_00070	peroxidase	+	+								+							+
ARC96_00075	bacteriocin	+	+								+
ARC96_00080	RNA polymerase factor sigma-32	+	+								+
ARC96_00085	-	+	+	+	+				+
ARC96_00090	hypothetical protein	+	+
ARC96_00095	hypothetical protein	+	+
ARC96_00100	general secretion pathway protein GspD	+	+
ARC96_00105	hypothetical protein	+	+
ARC96_00110	Head virion protein G6P	+	+														+	+					+		+	+
ARC96_00115	-		+
ARC96_00120	-	+	+	+	+	+	+	+	+	+	+	+	+	+	+	+
ARC96_00145	hypothetical protein	+	+	+	+	+	+	+	+	+	+	+	+	+	+	+
ARC96_00165	transposase	+	+										+		+
ARC96_00170	hypothetical protein	+	+
ARC96_00175	transposase	+	+
ARC96_00180	hypothetical protein	+	+
ARC96_00185	hypothetical protein	+	+
ARC96_00190	-	+	+
ARC96_00195	-	+	+
ARC96_00225	-	+	+												+	+
ARC96_00230	hypothetical protein	+	+													+
ARC96_00235	hypothetical protein	+	+												+	+
ARC96_00240	hypothetical protein	+	+												+	+
ARC96_00245	-	+	+
ARC96_00250	hypothetical protein	+	+												+	+
ARC96_00255	transposase	+	+												+	+
ARC96_00260	-	+	+								+
ARC96_00265	hypothetical protein	+	+								+
ARC96_00270	hypothetical protein	+	+								+
ARC96_00275	type III restriction endonuclease subunit R	+	+
ARC96_00280	-	+	+
ARC96_00285	-	+	+	+
ARC96_00290	hypothetical protein	+	+								+
ARC96_00295	hypothetical protein	+	+								+
ARC96_00300	hypothetical protein	+	+								+
ARC96_00305	hypothetical protein	+	+
ARC96_00310	resolvase	+	+
ARC96_00315	hypothetical protein	+	+
ARC96_00320	-	+	+		+				+		+
ARC96_00325	hypothetical protein	+	+								+			+
ARC96_00330	hypothetical protein	+	+								+											+
ARC96_00335	hypothetical protein	+	+								+
ARC96_00340	cell division inhibitor protein	+	+								+			+
ARC96_00345	hypothetical protein	+	+								+
ARC96_00350	hypothetical protein	+	+	+	+		+	+	+		+	+	+	+
ARC96_00355	-	+	+								+
ARC96_00395	transposase	+	+		+	+	+		+		+					+
ARC96_00400	-	+	+		+	+	+		+	+	+					+
ARC96_00405	-	+	+
ARC96_00410	hypothetical protein	+	+
ARC96_00415	hypothetical protein	+	+																		+
ARC96_00450	hypothetical protein	+	+	+	+	+	+	+	+	+	+	+	+	+	+	+
ARC96_00465	hypothetical protein	+	+	+	+	+	+	+	+	+	+	+	+			+
ARC96_00475	-	+	+
ARC96_00480	-	+	+												+
ARC96_00490	hypothetical protein	+	+				+	+							+
ARC96_00495	hypothetical protein	+	+												+	+
ARC96_00500	restriction endonuclease subunit M	+	+												+	+
ARC96_00505	hypothetical protein	+	+												+	+
ARC96_00510	Rha family transcriptional regulator	+	+												+	+
ARC96_00515	hypothetical protein	+	+												+	+
ARC96_00520	-	+	+			+								+
ARC96_00540	-		+
ARC96_00560	hypothetical protein	+	+	+	+		+	+	+	+	+	+	+	+	+	+
ARC96_00580	-		+
ARC96_00585	-	+	+								+
ARC96_00625	hypothetical protein	+	+
ARC96_00630	hypothetical protein	+	+
ARC96_00635	transcription factor	+	+														+	+								+
ARC96_00675	fimbrial protein	+	+								+						+	+							+	+
ARC96_00705	cell division protein FtsH	+	+							+			+	+			+	+							+	+
ARC96_00710	phospholipase	+	+							+	+	+	+	+	+	+	+	+							+	+
ARC96_00715	Clp protease ClpC	+	+							+	+	+	+	+	+	+	+	+								+
ARC96_00720	heat-shock protein Hsp20	+	+							+	+	+	+	+	+	+	+								+	+
ARC96_00725	DNA-binding protein	+	+							+	+	+	+	+	+	+
ARC96_00730	phospholipase	+	+							+		+			+	+
ARC96_00735	-		+											+	+
ARC96_00775	-	+	+
ARC96_00780	hypothetical protein	+	+								+
ARC96_00785	hypothetical protein	+	+
ARC96_00790	-	+	+																					+
ARC96_00795	-	+	+
ARC96_00810	hypothetical protein	+	+	+	+	+	+		+		+	+		+	+	+
ARC96_00815	-	+	+							+
ARC96_00845	toxin YkfI	+	+
ARC96_00855	hypothetical protein	+	+
ARC96_00865	-	+	+
ARC96_00870	-	+	+
ARC96_00880	hypothetical protein	+	+
ARC96_00885	hypothetical protein	+	+																		+	+
ARC96_00890	-	+	+																		+	+
ARC96_00895	acyl-CoA synthetase	+	+					+			+										+	+
ARC96_00900	3-methylaspartate ammonia-lyase	+	+					+			+										+	+
ARC96_00905	methylaspartate ammonia-lyase	+	+					+			+										+	+
ARC96_00910	glutamate mutase	+	+					+			+										+	+
ARC96_00915	glutamate mutase	+	+					+			+
ARC96_00920	methylaspartate mutase	+	+					+			+
ARC96_00925	hypothetical protein	+	+								+							+							+	+
ARC96_00930	-	+	+															+							+	+
ARC96_00935	cardiolipin synthase	+	+									+		+		+		+							+	+
ARC96_00940	Clp protease ClpC	+	+							+		+		+	+	+									+	+
ARC96_00945	heat-shock protein Hsp20	+	+							+		+		+	+	+	+								+	+
ARC96_00950	DNA-binding protein	+	+							+		+			+	+	+								+	+
ARC96_00955	phospholipase	+	+							+		+			+	+	+								+	+
ARC96_00960	lactate permease	+	+							+					+	+	+								+	+
ARC96_00965	lactate dehydrogenase	+	+							+		+	+		+	+	+								+	+
ARC96_00980	hypothetical protein	+	+							+		+			+	+
ARC96_00985	gluconate transporter	+	+									+			+	+	+
ARC96_00990	-	+	+														+
ARC96_00995	hypothetical protein	+	+										+				+
ARC96_01000	hypothetical protein	+	+							+			+				+	+
ARC96_01005	hypothetical protein	+	+							+			+				+	+
ARC96_01010	thioredoxin	+	+							+		+	+		+	+	+	+
ARC96_01015	sodium:proton exchanger	+	+							+		+	+		+	+	+	+
ARC96_01020	phosphate-starvation-inducible E family protein	+	+							+		+	+		+	+
ARC96_01025	Zn-dependent protease	+	+									+	+		+	+
ARC96_01030	2-alkenal reductase	+	+							+		+			+	+
ARC96_01100	-	+	+	+							+	+	+		+
ARC96_01145	hypothetical protein	+	+
ARC96_01180	-	+	+
ARC96_01185	hypothetical protein	+	+
ARC96_01190	hypothetical protein	+	+							+								+
ARC96_01195	hypothetical protein	+	+							+
ARC96_01200	thioredoxin	+	+							+		+			+	+
ARC96_01205	integrase	+	+							+								+
ARC96_01210	AAA family ATPase	+	+							+								+
ARC96_01215	sodium:proton exchanger	+	+							+		+		+	+	+
ARC96_01220	diguanylate cyclase	+	+							+						+
ARC96_01260	hypothetical protein	+	+								+
ARC96_01270	-	+	+
ARC96_01275	hypothetical protein	+	+	+	+	+	+	+	+	+	+	+	+	+	+	+
ARC96_01300	MFS transporter	+	+								+
ARC96_01305	transcriptional regulator	+	+
ARC96_01315	hypothetical protein		+
ARC96_01320	-	+	+								+
ARC96_01360	-		+
ARC96_01365	AsnC family transcriptional regulator	+	+
ARC96_01370	hypothetical protein	+	+
ARC96_01375	aminotransferase	+	+
ARC96_01380	dehydrogenase	+	+
ARC96_01385	dimethyl sulfoxide reductase	+	+
ARC96_01390	4Fe-4S ferredoxin	+	+
ARC96_01395	dimethyl sulfoxide reductase	+	+														+	+							+
ARC96_01400	-	+	+								+						+	+							+
ARC96_01435	-	+	+								+	+	+	+	+	+	+	+							+
ARC96_01440	3-(2,3-dihydroxyphenyl)propionate dioxygenase	+	+								+	+	+	+	+	+	+	+							+
ARC96_01445	2-hydroxy-6-oxo-6-phenylhexa-2,4-dienoate hydrolase	+	+								+	+	+	+	+	+	+	+							+
ARC96_01450	2-keto-4-pentenoate hydratase	+	+								+	+	+	+	+	+	+	+							+
ARC96_01455	acetaldehyde dehydrogenase (acetylating)	+	+								+	+	+	+	+	+	+	+							+
ARC96_01460	4-hydroxy-2-oxovalerate aldolase	+	+								+	+	+		+	+
ARC96_01465	MFS transporter	+	+								+	+	+	+	+	+
ARC96_01480	-	+	+								+
ARC96_01535	glycosyl hydrolase family 25	+	+	+
ARC96_01590	-	+	+														+	+	+	+	+	+	+	+	+	+
ARC96_01725	-		+
ARC96_01760	transcriptional regulator	+	+	+	+	+	+	+	+	+	+	+	+	+	+	+
ARC96_01785	integrase	+	+
ARC96_01790	hypothetical protein	+	+			+				+	+	+	+	+	+
ARC96_01810	hypothetical protein	+	+	+						+	+	+	+
ARC96_01920	-	+	+								+
ARC96_01925	hypothetical protein	+	+							+	+															+
ARC96_01930	hypothetical protein	+	+							+	+
ARC96_01935	cell wall-binding protein	+	+							+	+
ARC96_01940	hypothetical protein	+	+							+	+
ARC96_01945	hypothetical protein	+	+							+	+															+
ARC96_01950	hypothetical protein	+	+							+	+															+
ARC96_01955	hypothetical protein	+	+							+	+
ARC96_01960	dipicolinate synthase	+	+							+	+
ARC96_01965	hypothetical protein	+	+							+	+
ARC96_01970	integrase	+	+							+	+
ARC96_02020	2-oxo acid dehydrogenase	+	+	+		+		+			+							+
ARC96_02065	flagellin	+	+	+						+	+
ARC96_02090	hypothetical protein	+	+								+
ARC96_02100	-	+	+								+
ARC96_02155	-	+	+
ARC96_02215	conjugal transfer protein	+	+								+
ARC96_02220	hypothetical protein	+	+								+
ARC96_02225	receptor	+	+
ARC96_02230	hypothetical protein	+	+
ARC96_02235	hypothetical protein	+	+								+
ARC96_02240	-	+	+								+
ARC96_02245	hypothetical protein	+	+								+
ARC96_02250	hypothetical protein	+	+										+		+	+									+	+
ARC96_02255	SoxS	+	+							+			+		+	+									+	+
ARC96_02260	hypothetical protein	+	+							+			+		+	+									+
ARC96_02265	hypothetical protein	+	+							+			+		+	+
ARC96_02270	amino acid transporter	+	+										+			+										+
ARC96_02275	homocysteine methyltransferase	+	+													+										+
ARC96_02280	taurine ABC transporter substrate-binding protein	+	+							+						+										+
ARC96_02285	taurine transporter ATP-binding subunit	+	+							+						+										+
ARC96_02290	taurine transporter subunit	+	+													+
ARC96_02295	taurine dioxygenase	+	+													+										+
ARC96_02300	hypothetical protein	+	+																							+
ARC96_02305	hypothetical protein	+	+												+											+
ARC96_02310	transposase	+	+												+
ARC96_02315	MerR family transcriptional regulator	+	+
ARC96_02320	hypothetical protein	+	+
ARC96_02405	hypothetical protein	+	+	+	+	+	+		+	+	+	+	+	+	+	+
ARC96_02425	phage tail protein	+	+								+
ARC96_02430	-	+	+								+
ARC96_02435	DNA-packaging protein	+	+								+
ARC96_02440	DNA-packaging protein	+	+		+			+	+		+		+	+	+
ARC96_02445	-	+	+								+					+
ARC96_02485	hypothetical protein		+
ARC96_02490	hypothetical protein	+	+								+												+
ARC96_02515	-	+	+								+												+
ARC96_02520	XRE family transcriptional regulator	+	+								+
ARC96_02525	transcriptional regulator	+	+								+
ARC96_02530	hypothetical protein	+	+								+
ARC96_02535	hypothetical protein	+	+								+
ARC96_02540	integrase	+	+					+			+
ARC96_02565	hypothetical protein	+	+
ARC96_02570	DEAD/DEAH box helicase	+	+									+			+	+
ARC96_02575	hypothetical protein	+	+
ARC96_02580	restriction endonuclease	+	+													+
ARC96_02585	hypothetical protein	+	+									+		+		+
ARC96_02590	hypothetical protein	+	+									+		+		+
ARC96_02595	transcriptional regulator	+	+									+				+
ARC96_02600	-	+	+
ARC96_02605	hypothetical protein	+	+
ARC96_02610	hypothetical protein	+	+
ARC96_02615	hypothetical protein	+	+
ARC96_02620	integrase	+	+									+				+
ARC96_02625	hypothetical protein	+	+
ARC96_02630	hypothetical protein	+	+
ARC96_02635	-		+
ARC96_02655	-	+	+	+
ARC96_02715	hypothetical protein	+	+								+						+				+	+		+	+
ARC96_02725	-		+															+							+	+
ARC96_02815	flxA-like family protein	+	+				+			+	+			+	+										+	+
ARC96_02820	-	+	+									+				+									+	+
ARC96_02825	transposase	+	+							+	+	+				+		+							+	+
ARC96_02830	transposase	+	+							+		+			+	+		+							+	+
ARC96_02835	transporter	+	+								+	+		+	+	+		+							+	+
ARC96_02840	transcriptional antiterminator	+	+								+	+		+	+	+
ARC96_02845	transcriptional antiterminator	+	+									+		+	+	+
ARC96_02850	-	+	+
ARC96_02855	-	+	+
ARC96_02860	-	+	+
ARC96_02865	hypothetical protein	+	+
ARC96_02870	-	+	+
ARC96_02875	hypothetical protein	+	+								+					+
ARC96_02880	hypothetical protein	+	+								+					+
ARC96_02885	-	+	+								+			+	+	+									+
ARC96_02890	hypothetical protein	+	+								+			+	+	+									+
ARC96_02895	hypothetical protein	+	+											+	+	+									+
ARC96_02900	hypothetical protein	+	+											+	+	+
ARC96_02905	hypothetical protein	+	+											+	+	+
ARC96_02910	toxin CbtA	+	+											+	+
ARC96_02915	hypothetical protein	+	+											+	+	+
ARC96_02920	hypothetical protein	+	+											+	+	+
ARC96_02925	restriction endonuclease subunit M	+	+													+
ARC96_02930	initiator RepB protein		+
ARC96_02935	hypothetical protein		+
ARC96_02940	-	+	+
ARC96_03100	hypothetical protein	+	+	+	+	+	+	+	+	+	+	+	+	+	+	+
ARC96_03175	tRNA-Met	+	+								+
ARC96_03180	-	+	+								+
ARC96_03185	integrase	+	+								+
ARC96_03190	hypothetical protein	+	+
ARC96_03195	integrase	+	+
ARC96_03200	hypothetical protein	+	+
ARC96_03205	hypothetical protein	+	+
ARC96_03210	Cro/Cl family transcriptional regulator	+	+
ARC96_03215	hypothetical protein	+	+								+
ARC96_03220	restriction endonuclease subunit R	+	+
ARC96_03225	GCN5 family acetyltransferase	+	+								+
ARC96_03230	hypothetical protein	+	+								+
ARC96_03235	hypothetical protein	+	+								+
ARC96_03240	transcriptional regulator	+	+								+
ARC96_03245	DNA-binding protein	+	+								+
ARC96_03250	transposase		+		+				+					+
ARC96_03255	-		+
ARC96_03260	DNA starvation/stationary phase protection protein		+									+
ARC96_03355	hypothetical protein	+	+	+	+	+	+	+	+	+	+	+	+	+	+	+			+	+
ARC96_03435	DKNYY family protein	+	+								+
ARC96_03440	-	+	+								+
ARC96_03480	hypothetical protein	+	+	+	+	+	+	+	+
ARC96_03490	hypothetical protein	+	+							+			+	+	+
ARC96_03495	-	+	+					+		+			+	+	+
ARC96_03555	hypothetical protein	+	+								+
ARC96_03560	hypothetical protein	+	+								+
ARC96_03620	hypothetical protein	+	+							+	+
ARC96_03710	hypothetical protein	+	+	+	+	+	+		+	+	+	+	+	+	+	+
ARC96_03725	phage tail protein	+	+	+							+
ARC96_03730	hydrolase	+	+	+							+
ARC96_03820	ubiquitin carboxyl-hydrolase	+	+								+
ARC96_03825	-	+	+								+
ARC96_03845	DNA polymerase	+	+	+						+	+						+	+	+	+		+	+	+	+	+
ARC96_03915	hypothetical protein	+	+	+	+	+	+	+	+	+	+	+	+	+	+	+					+
ARC96_03940	hypothetical protein	+	+	+	+	+	+	+	+	+	+	+	+	+	+	+
ARC96_03950	hypothetical protein	+	+					+			+
ARC96_03970	-	+	+
ARC96_03980	hypothetical protein	+	+	+	+	+	+	+	+	+	+	+	+	+	+	+					+		+		+
ARC96_04025	-	+	+								+
ARC96_04070	hypothetical protein	+	+					+			+					+
ARC96_04295	hypothetical protein	+	+	+				+		+	+								+	+	+
ARC96_04300	peptidase A24	+	+								+
ARC96_04310	bacterioferritin-associated ferredoxin	+	+	+				+		+	+
ARC96_04315	hypothetical protein	+	+
ARC96_04320	hypothetical protein	+	+
ARC96_04325	hypothetical protein	+	+
ARC96_04330	hypothetical protein	+	+
ARC96_04375	hypothetical protein	+	+	+	+	+	+	+	+	+	+	+	+	+	+	+
ARC96_04495	ketodeoxygluconokinase	+	+	+	+	+	+	+	+	+	+	+	+	+	+	+	+	+	+	+	+	+		+	+	+
ARC96_04540	-	+	+								+
ARC96_04800	sensor protein ZraS	+	+	+	+	+	+	+	+	+	+	+	+	+	+
ARC96_04820	-	+	+								+
ARC96_04825	alpha amylase	+	+								+		+		+									+
ARC96_04985	hypothetical protein	+	+								+
ARC96_04990	-	+	+																+	+				+
ARC96_04995	acetyltransferase	+	+				+				+
ARC96_05000	hypothetical protein	+	+				+				+
ARC96_05045	hypothetical protein	+	+	+	+	+	+	+	+	+	+	+	+	+	+	+
ARC96_05200	hypothetical protein	+	+	+	+	+	+	+	+	+	+	+	+	+	+	+
ARC96_05205	-	+	+	+	+	+	+	+	+	+		+	+	+	+
ARC96_05210	hypothetical protein	+	+								+
ARC96_05240	chromosome partitioning protein ParB	+	+										+
ARC96_05245	nuclease	+	+										+
ARC96_05250	recombinase	+	+										+
ARC96_05255	-	+	+
ARC96_05260	hypothetical protein	+	+
ARC96_05265	integrase	+	+
ARC96_05300	molecular chaperone GrpE	+	+	+	+	+	+		+		+	+	+	+		+
ARC96_05385	hypothetical protein	+	+	+	+	+	+	+	+	+	+	+	+	+	+	+
ARC96_05420	hypothetical protein	+	+	+	+		+		+		+	+	+	+	+	+						+		+
ARC96_05465	-	+	+			+				+	+
ARC96_05470	hypothetical protein	+	+					+			+	+	+
ARC96_05605	integrase	+	+								+						+	+	+	+	+	+	+	+	+
ARC96_05610	-	+	+
ARC96_05615	transcriptional regulator	+	+	+	+	+	+	+	+	+	+			+	+
ARC96_05630	hypothetical protein	+	+	+								+	+
ARC96_05635	integrase	+	+		+				+
ARC96_05640	repressor	+	+		+				+
ARC96_05645	-	+	+
ARC96_05650	hypothetical protein	+	+																+	+		+
ARC96_05655	phage tail protein	+	+
ARC96_05660	Presumed portal vertex protein	+	+		+				+										+	+		+
ARC96_05665	hypothetical protein	+	+																+	+		+
ARC96_05670	replication protein A	+	+		+				+
ARC96_05675	hypothetical protein	+	+		+				+
ARC96_05680	hypothetical protein	+	+
ARC96_05685	phage tail protein	+	+		+				+
ARC96_05690	hypothetical protein	+	+
ARC96_05695	hypothetical protein	+	+																+	+
ARC96_05700	hypothetical protein	+	+																+	+				+
ARC96_05715	plasmid stabilization protein ParE	+	+	+				+		+	+
ARC96_05720	CopG family transcriptional regulator	+	+	+				+		+	+
ARC96_05760	fimbrial protein	+	+								+
ARC96_05765	fimbrial chaperone protein	+	+								+
ARC96_05770	-	+	+								+
ARC96_05955	hypothetical protein	+	+	+	+	+	+	+	+	+	+	+	+	+	+	+
ARC96_06030	hypothetical protein	+	+	+	+		+		+	+	+		+
ARC96_06050	hypothetical protein	+	+							+	+
ARC96_06110	hypothetical protein	+	+							+	+
ARC96_06115	colicin	+	+							+	+
ARC96_06120	-	+	+							+	+						+	+	+	+	+	+	+	+	+	+
ARC96_06220	-	+	+
ARC96_06265	sulfate ABC transporter substrate-binding protein	+	+	+	+	+	+	+	+	+	+	+	+	+	+	+
ARC96_06375	hypothetical protein	+	+	+	+	+	+	+	+	+	+	+	+	+	+	+
ARC96_06420	hypothetical protein	+	+	+	+	+	+	+	+	+	+	+	+	+	+	+			+	+					+	+
ARC96_06450	hypothetical protein	+	+	+	+	+	+	+	+	+	+	+	+	+	+	+
ARC96_06465	hypothetical protein	+	+								+	+	+
ARC96_06495	two-component system response regulator	+	+								+
ARC96_06500	MASE1 sensor histidine kinase	+	+								+
ARC96_06505	MFS transporter	+	+								+
ARC96_06510	hypothetical protein	+	+								+
ARC96_06520	ferric transporter ATP-binding subunit	+	+								+
ARC96_06640	rho operon leader peptide	+	+	+	+	+	+	+	+	+	+	+	+	+	+	+
ARC96_06650	hypothetical protein	+	+	+	+	+	+		+	+	+	+	+	+	+	+
ARC96_06780	hypothetical protein	+	+	+	+	+	+		+	+	+	+	+	+	+	+
ARC96_07005	-	+	+	+	+	+	+	+	+	+		+	+	+	+	+
ARC96_07060	hypothetical protein	+	+	+	+	+	+	+	+	+	+	+	+	+	+	+
ARC96_07070	hypothetical protein	+	+
ARC96_07075	-	+	+
ARC96_07080	hypothetical protein	+	+																		+	+
ARC96_07100	hypothetical protein	+	+																		+	+
ARC96_07110	hypothetical protein	+	+					+				+
ARC96_07115	hypothetical protein	+	+					+				+
ARC96_07125	-	+	+
ARC96_07130	hypothetical protein	+	+
ARC96_07235	-	+	+
ARC96_07325	hypothetical protein	+	+	+	+	+	+	+	+	+	+	+	+	+	+	+
ARC96_07365	hypothetical protein	+	+	+	+	+	+	+	+	+	+	+	+	+	+	+
ARC96_07435	-	+	+													+
ARC96_07625	hypothetical protein	+	+																+	+
ARC96_07680	hypothetical protein	+	+			+		+			+					+			+	+
ARC96_07745	6-phospho-beta-glucosidase	+	+	+						+	+			+	+				+	+					+
ARC96_07750	porin	+	+	+	+				+	+	+			+	+
ARC96_07755	PTS cellobiose transporter subunit IIA	+	+	+	+				+	+	+			+	+				+	+					+
ARC96_07760	PTS cellobiose transporter subunit IIC	+	+	+	+				+	+	+			+	+										+
ARC96_07765	PTS lactose transporter subunit IIB	+	+	+	+				+	+	+			+
ARC96_07770	GntR family transcriptional regulator	+	+	+	+				+	+	+
ARC96_07910	hypothetical protein	+	+	+	+	+	+	+	+	+	+	+	+	+	+	+
ARC96_07915	hypothetical protein	+	+	+	+	+	+	+	+	+	+	+	+	+	+	+
ARC96_07995	hypothetical protein	+	+	+	+			+	+	+	+	+	+	+	+		+	+	+	+	+	+			+
ARC96_08000	hypothetical protein	+	+	+	+	+	+	+	+	+	+	+	+	+	+	+
ARC96_08045	hypothetical protein	+	+	+	+				+	+	+	+	+	+	+
ARC96_08085	hypothetical protein	+	+								+
ARC96_08090	restriction endonuclease subunit R	+	+								+
ARC96_08095	restriction endonuclease subunit S	+	+								+
ARC96_08100	restriction endonuclease subunit M	+	+								+
ARC96_08105	-	+	+								+													+		+
ARC96_08110	cell filamentation protein Fic	+	+								+
ARC96_08115	toxin-antitoxin system, antitoxin component	+	+			+	+				+					+	+	+	+	+		+			+
ARC96_08135	hypothetical protein	+	+	+	+				+	+	+	+	+	+	+		+	+	+	+		+			+
ARC96_08140	4-hydroxyphenylacetate 3-monooxygenase	+	+	+	+				+	+	+	+	+	+	+		+	+	+	+		+			+
ARC96_08145	Pyoverdin chromophore biosynthetic protein pvcC	+	+	+	+				+	+	+	+	+	+	+		+	+	+	+		+			+
ARC96_08150	4-hydroxyphenylacetate catabolism regulator HpaA	+	+	+	+				+	+	+	+	+	+	+		+	+	+	+		+			+
ARC96_08155	4-hydroxyphenylacetate permease	+	+	+	+				+	+	+	+	+	+	+		+	+	+	+		+			+
ARC96_08160	4-hydroxy-2-oxo-heptane-1,7-dioate aldolase	+	+	+	+				+	+	+	+	+	+	+				+	+
ARC96_08165	2-oxo-hepta-3-ene-1,7-dioate hydratase	+	+	+	+				+	+	+	+	+	+	+		+	+	+	+		+			+
ARC96_08170	5-carboxymethyl-2-hydroxymuconate delta-isomerase	+	+		+				+	+	+						+	+	+	+		+			+
ARC96_08175	3,4-dihydroxyphenylacetate 2,3-dioxygenase	+	+	+	+				+	+	+	+	+	+	+		+	+	+	+		+			+
ARC96_08180	2-hydroxymuconic semialdehyde dehydrogenase	+	+	+	+				+	+	+	+	+	+	+		+	+	+	+		+			+
ARC96_08185	4-hydroxyphenylacetate degradation protein	+	+	+	+				+	+	+	+	+	+	+
ARC96_08190	transcriptional regulator	+	+	+	+				+	+	+	+	+	+	+
ARC96_08335	aminopeptidase	+	+	+		+				+	+	+	+	+			+	+	+	+	+	+	+	+	+	+
ARC96_08415	-		+																+	+						+
ARC96_08420	symporter	+	+	+	+	+	+	+	+	+	+	+	+	+		+			+	+		+	+			+
ARC96_08635	DNA-binding protein	+	+	+						+	+		+						+	+						+
ARC96_08640	hypothetical protein	+	+	+				+		+	+		+						+	+		+	+			+
ARC96_08645	cobalt ABC transporter permease	+	+	+						+	+		+						+	+		+	+			+
ARC96_08650	cobalt ABC transporter ATP-binding protein	+	+	+				+		+	+		+						+	+						+
ARC96_08655	ABC transporter ATP-binding protein	+	+	+				+		+	+		+						+	+	+	+	+			+
ARC96_08660	nucleoside triphosphate hydrolase	+	+	+						+	+		+
ARC96_08705	hypothetical protein	+	+	+				+			+	+	+								+	+	+
ARC96_08725	hypothetical protein	+	+	+	+	+	+	+	+	+	+	+	+	+	+	+					+	+	+
ARC96_08800	hypothetical protein	+	+					+			+										+	+	+
ARC96_08805	C4-dicarboxylate ABC transporter permease	+	+					+			+										+
ARC96_08810	hypothetical protein	+	+					+			+
ARC96_08830	hypothetical protein	+	+	+	+	+	+	+	+	+	+	+	+	+	+	+
ARC96_08955	-	+	+	+	+	+	+	+	+	+	+	+	+	+	+	+
ARC96_09065	-		+							+
ARC96_09100	transposase	+	+				+				+		+	+	+
ARC96_09105	-	+	+				+				+		+	+	+
ARC96_09310	hypothetical protein	+	+							+	+
ARC96_09330	-	+	+	+	+	+	+	+	+	+	+	+	+	+	+	+		+	+	+		+				+
ARC96_09360	hypothetical protein	+	+	+	+	+	+		+	+	+	+	+	+	+	+	+	+	+	+	+	+	+	+	+	+
ARC96_09505	ribose 5-phosphate isomerase	+	+							+	+	+	+
ARC96_09535	spermidine/putrescine ABC transporter substrate-binding protein	+	+	+	+	+	+	+	+	+	+	+	+	+	+	+
ARC96_09690	-	+	+								+
ARC96_09695	hypothetical protein	+	+	+	+	+	+		+	+	+	+	+	+	+	+
ARC96_09900	hypothetical protein	+	+	+	+	+	+	+	+	+	+	+	+	+	+	+
ARC96_09920	hypothetical protein	+	+								+
ARC96_09925	hypothetical protein	+	+	+	+	+	+	+	+	+	+	+	+	+	+	+
ARC96_09965	-	+	+
ARC96_09970	hypothetical protein	+	+										+		+
ARC96_10005	hypothetical protein	+	+	+	+	+	+	+	+			+	+	+	+	+
ARC96_10175	hypothetical protein	+	+	+	+	+	+	+	+	+	+	+	+	+	+	+
ARC96_10210	-	+	+	+						+	+
ARC96_10290	-	+	+								+
ARC96_10320	hypothetical protein	+	+	+		+	+	+	+	+	+	+	+	+	+	+
ARC96_10340	hypothetical protein	+	+	+	+	+	+	+	+	+	+	+	+	+	+	+		+	+	+					+	+
ARC96_10380	hypothetical protein	+	+	+	+	+	+	+	+	+	+	+	+	+	+	+		+	+	+	+		+		+	+
ARC96_10460	hypothetical protein	+	+	+						+		+	+	+	+	+		+	+	+	+		+		+	+
ARC96_10465	transcriptional regulator	+	+	+				+		+		+	+	+	+	+		+	+	+	+		+		+	+
ARC96_10470	LPS export ABC transporter permease LptF	+	+	+				+		+		+	+	+	+	+		+	+	+	+		+		+	+
ARC96_10475	LPS export ABC transporter permease LptG	+	+	+				+		+		+	+	+	+	+		+	+	+	+		+			+
ARC96_10480	8-amino-7-oxononanoate synthase	+	+	+				+		+		+	+	+	+	+		+	+	+						+
ARC96_10485	phosphopantetheine attachment site family protein	+	+	+				+		+		+	+	+	+	+		+	+	+	+		+			+
ARC96_10490	short-chain dehydrogenase	+	+	+						+		+	+	+	+	+
ARC96_10495	acyl-CoA synthetase	+	+	+				+		+		+	+	+	+	+
ARC96_10540	hypothetical protein	+	+							+	+	+	+
ARC96_10545	hypothetical protein	+	+
ARC96_10550	diguanylate phosphodiesterase	+	+
ARC96_10655	putrescine/spermidine ABC transporter substrate-binding protein	+	+	+	+	+	+	+	+	+	+	+	+	+	+	+
ARC96_10720	hypothetical protein	+	+					+		+	+
ARC96_10725	hypothetical protein	+	+								+
ARC96_10730	-	+	+								+
ARC96_10785	hypothetical protein	+	+	+	+		+	+	+	+	+	+	+	+	+	+
ARC96_10860	4-phosphopantetheinyl transferase	+	+								+					+	+	+	+	+				+	+	+
ARC96_10885	hypothetical protein	+	+	+	+	+	+	+	+	+	+	+	+	+	+	+
ARC96_11010	fimbrial protein	+	+	+			+			+	+	+	+	+		+
ARC96_11020	citrate synthase	+	+	+	+	+	+	+	+	+	+	+	+	+	+	+
ARC96_11045	hypothetical protein	+	+	+	+	+	+		+	+	+	+	+
ARC96_11070	-	+	+																							+
ARC96_11165	fimbrial protein	+	+								+															+
ARC96_11170	fimbrial protein	+	+								+															+
ARC96_11175	fimbrial protein	+	+								+
ARC96_11180	fimbrial protein	+	+								+
ARC96_11235	hypothetical protein	+	+								+
ARC96_11255	hypothetical protein	+	+
ARC96_11260	hypothetical protein	+	+
ARC96_11265	hypothetical protein	+	+	+
ARC96_11270	hypothetical protein	+	+
ARC96_11275	DNA injection protein	+	+
ARC96_11280	hypothetical protein		+								+					+
ARC96_11285	hypothetical protein		+								+
ARC96_11290	repressor		+								+
ARC96_11295	-		+								+
ARC96_11300	hypothetical protein		+															+	+	+	+	+				+
ARC96_11305	hypothetical protein	+	+								+							+	+	+	+	+	+			+
ARC96_11315	MFS transporter	+	+	+							+							+	+	+	+	+	+			+
ARC96_11320	aminoimidazole riboside kinase	+	+	+							+							+	+	+	+	+	+			+
ARC96_11325	glycosyl hydrolase family 32	+	+	+							+							+	+	+	+	+				+
ARC96_11330	transcriptional regulator	+	+	+							+
ARC96_11335	hypothetical protein	+	+	+							+						+	+
ARC96_11350	hypothetical protein	+	+							+
ARC96_11355	-	+	+								+
ARC96_11370	hypothetical protein	+	+	+	+	+	+		+	+	+	+	+	+	+	+
ARC96_11440	hypothetical protein	+	+	+	+	+	+	+	+		+	+	+	+		+
ARC96_11575	hypothetical protein	+	+	+	+	+	+		+	+	+	+	+	+	+	+
ARC96_11950	hypothetical protein	+	+	+	+	+	+	+	+	+	+	+	+	+	+	+
ARC96_11975	hypothetical protein	+	+	+	+	+	+	+	+	+	+	+	+	+	+	+			+	+	+	+
ARC96_11980	hypothetical protein	+	+	+	+	+	+	+	+		+	+	+	+	+	+
ARC96_12000	-	+	+								+								+	+						+
ARC96_12195	hypothetical protein	+	+	+	+	+	+	+	+	+	+	+	+	+	+	+
ARC96_12245	fimbrial protein	+	+	+						+	+		+													+
ARC96_12255	-	+	+																							+
ARC96_12260	5'-nucleotidase	+	+
ARC96_12265	integrase	+	+																					+
ARC96_12270	hypothetical protein	+	+																					+
ARC96_12305	hypothetical protein	+	+	+			+				+			+	+
ARC96_12350	hypothetical protein	+	+										+
ARC96_12355	peptidase M41 family protein	+	+														+	+	+	+	+	+		+	+	+
ARC96_12360	integrase	+	+														+	+	+	+	+	+		+	+	+
ARC96_12425	lipopolysaccharide core heptosyltransferase RfaQ	+	+	+	+	+	+	+	+	+	+	+	+	+	+		+	+	+	+	+	+		+	+	+
ARC96_12430	glucosyltransferase I RfaG	+	+	+	+	+	+	+	+	+	+	+	+	+	+
ARC96_12435	heptose kinase	+	+	+	+	+	+	+	+	+	+	+	+	+	+
ARC96_12440	lipopolysaccharide 1,3-galactosyltransferase	+	+			+				+	+
ARC96_12445	lipopolysaccharide biosynthesis protein	+	+			+				+	+
ARC96_12450	glucosyltransferase	+	+			+				+	+
ARC96_12455	lipopolysaccharide 1,2-N-acetylglucosaminetransferase	+	+			+				+	+
ARC96_12460	ligase	+	+			+				+	+
ARC96_12560	-	+	+
ARC96_12570	hypothetical protein	+	+	+	+	+	+	+	+	+	+	+	+	+	+	+		+	+	+	+	+	+		+	+
ARC96_12655	hypothetical protein	+	+	+	+	+	+	+	+	+	+	+	+	+	+	+
ARC96_12660	hypothetical protein	+	+	+	+	+		+	+	+	+	+	+	+	+	+
ARC96_12850	hypothetical protein	+	+	+	+	+	+	+	+	+	+	+	+	+	+	+
ARC96_12865	hypothetical protein	+	+	+	+	+	+	+	+	+	+	+	+	+	+	+
ARC96_12925	hypothetical protein	+	+	+							+	+
ARC96_12935	hypothetical protein	+	+								+
ARC96_12950	fimbrial protein	+	+								+
ARC96_12955	fimbrial protein	+	+								+
ARC96_12960	fimbrial assembly protein	+	+								+
ARC96_12965	long polar fimbrial chaperone LpfB	+	+								+
ARC96_12970	long polar fimbrial protein LpfA	+	+								+										+	+		+
ARC96_13105	hypothetical protein	+	+	+	+	+	+		+	+	+	+	+	+	+	+
ARC96_13120	permease	+	+				+	+		+	+					+
ARC96_13150	hypothetical protein	+	+			+	+			+	+	+	+	+	+	+
ARC96_13215	hypothetical protein	+	+	+			+					+	+	+	+				+	+	+	+
ARC96_13220	-	+	+
ARC96_13290	hypothetical protein	+	+		+			+	+		+	+	+	+	+
ARC96_13345	hypothetical protein	+	+	+	+	+	+	+	+	+	+	+	+	+	+	+
ARC96_13535	-	+	+				+				+			+	+
ARC96_13595	hypothetical protein	+	+		+	+	+	+	+	+					+
ARC96_13600	TonB-dependent receptor		+							+
ARC96_13605	hypothetical protein	+	+							+					+											+
ARC96_13615	hypothetical protein	+	+		+		+	+	+						+
ARC96_13735	UDP-glucose 6-dehydrogenase	+	+	+	+	+			+				+
ARC96_13745	hypothetical protein	+	+
ARC96_13750	hypothetical protein	+	+
ARC96_13755	hypothetical protein	+	+
ARC96_13760	hypothetical protein	+	+
ARC96_13765	UDP-N-acetylglucosamine 2-epimerase	+	+																				+		+
ARC96_13770	hypothetical protein	+	+
ARC96_14025	hypothetical protein	+	+	+	+	+	+		+		+	+	+	+	+	+
ARC96_14055	sugar ABC transporter	+	+	+	+	+	+	+	+	+	+	+	+	+	+	+
ARC96_14280	-	+	+
ARC96_14305	-	+	+								+
ARC96_14425	hypothetical protein	+	+	+	+	+	+	+	+	+	+	+	+	+	+	+
ARC96_14935	hypothetical protein	+	+								+										+
ARC96_15075	hypothetical protein	+	+	+	+	+	+	+	+	+	+	+	+	+	+	+
ARC96_15130	-	+	+								+
ARC96_15190	acetyltransferase	+	+		+	+			+	+	+
ARC96_15285	hypothetical protein	+	+	+	+	+	+	+	+	+	+	+	+	+	+	+
ARC96_15380	-	+	+
ARC96_15385	-	+	+
ARC96_15390	-	+	+
ARC96_15395	-	+	+
ARC96_15465	hypothetical protein	+	+	+	+	+	+	+	+	+	+	+	+	+	+	+
ARC96_15500	hypothetical protein	+	+	+	+	+	+	+	+	+	+	+	+		+	+
ARC96_15630	integrase	+	+											+
ARC96_15635	excisionase	+	+											+
ARC96_15640	hypothetical protein	+	+											+
ARC96_15645	enterohemolysin	+	+											+
ARC96_15650	exodeoxyribonuclease VIII	+	+
ARC96_15655	DNA breaking-rejoining protein	+	+
ARC96_15660	cell division inhibitor protein	+	+
ARC96_15665	hypothetical protein	+	+
ARC96_15670	hypothetical protein	+	+
ARC96_15675	hypothetical protein		+
ARC96_15680	hypothetical protein		+
ARC96_15685	peptidase S24	+	+
ARC96_15690	hypothetical protein	+	+
ARC96_15695	transcriptional regulator	+	+
ARC96_15700	phage replication protein	+	+
ARC96_15705	phosphohydrolase	+	+
ARC96_15710	protein ren	+	+
ARC96_15715	-	+	+
ARC96_15720	-	+	+
ARC96_15725	hypothetical protein	+	+
ARC96_15730	hypothetical protein	+	+
ARC96_15735	DNA polymerase III subunit theta	+	+
ARC96_15740	hypothetical protein	+	+
ARC96_15745	hypothetical protein	+	+
ARC96_15750	endodeoxyribonuclease	+	+
ARC96_15755	DNA breaking-rejoining protein	+	+
ARC96_15760	antiterminator	+	+
ARC96_15765	lysozyme	+	+
ARC96_15770	hypothetical protein	+	+
ARC96_15775	hypothetical protein	+	+
ARC96_15780	serine protease	+	+
ARC96_15785	terminase	+	+
ARC96_15790	DNA packaging protein	+	+
ARC96_15795	hypothetical protein	+	+
ARC96_15800	capsid protein	+	+
ARC96_15805	peptidase S14	+	+
ARC96_15810	recombinase RecA	+	+
ARC96_15815	DNA breaking-rejoining protein	+	+
ARC96_15820	phage tail protein	+	+
ARC96_15825	phage tail protein	+	+
ARC96_15830	phage tail protein	+	+
ARC96_15835	phage tail protein	+	+
ARC96_15840	phage tail protein	+	+
ARC96_15845	phage tail protein	+	+
ARC96_15850	phage tail protein	+	+
ARC96_15855	phage tail protein	+	+
ARC96_15860	peptidase P60	+	+
ARC96_15865	phage tail protein	+	+
ARC96_15870	host specificity protein	+	+
ARC96_15875	phage tail protein		+
ARC96_15885	hypothetical protein	+	+									+
ARC96_15890	phage tail protein		+									+
ARC96_15895	DNA-invertase		+									+		+
ARC96_15995	hypothetical protein	+	+	+	+	+	+	+	+	+	+	+	+	+	+	+
ARC96_16010	hypothetical protein	+	+	+	+	+	+	+	+	+	+	+	+	+	+	+
ARC96_16035	hypothetical protein	+	+	+	+	+	+	+	+	+	+	+	+	+	+	+
ARC96_16040	-	+	+	+							+
ARC96_16045	-	+	+
ARC96_16050	colicin immunity protein	+	+								+
ARC96_16155	hypothetical protein	+	+								+
ARC96_16170	fimbrial protein	+	+								+
ARC96_16175	fimbrial protein	+	+								+
ARC96_16180	fimbrial protein	+	+								+
ARC96_16185	fimbrial protein	+	+								+
ARC96_16190	fimbrial assembly protein	+	+								+
ARC96_16195	chaperone protein EcpD	+	+								+
ARC96_16200	fimbrial protein	+	+								+										+
ARC96_16240	hypothetical protein	+	+	+	+	+	+		+	+	+	+	+	+	+	+
ARC96_16250	ferrichrome ABC transporter	+	+	+				+			+
ARC96_16540	-	+	+	+	+	+	+	+	+	+	+	+	+	+	+	+
ARC96_16560	hypothetical protein	+	+					+		+	+
ARC96_16705	hypothetical protein	+	+	+	+	+	+	+	+	+	+	+	+	+	+	+
ARC96_16845	-	+	+	+	+	+	+	+	+	+	+	+	+	+	+	+
ARC96_16960	hypothetical protein	+	+	+	+	+	+	+	+	+	+	+	+	+	+	+
ARC96_17020	hypothetical protein	+	+	+	+	+	+		+		+	+	+
ARC96_17070	hypothetical protein	+	+	+	+	+	+	+	+	+	+	+	+	+	+	+					+	+
ARC96_17180	hypothetical protein	+	+					+			+										+	+
ARC96_17210	TonB-dependent receptor	+	+					+			+										+	+
ARC96_17215	molybdenum transport protein ModD	+	+					+													+	+
ARC96_17220	methyltransferase	+	+					+													+	+
ARC96_17225	iron ABC transporter ATP-binding protein	+	+					+													+	+
ARC96_17230	peptide ABC transporter substrate-binding protein	+	+					+
ARC96_17235	ABC transporter ATP-binding protein	+	+					+			+
ARC96_17245	-	+	+								+
ARC96_17275	hypothetical protein	+	+	+							+
ARC96_17345	-		+
ARC96_17350	hypothetical protein		+
ARC96_17355	hypothetical protein		+
ARC96_17360	hypothetical protein	+	+
ARC96_17365	relaxase	+	+
ARC96_17370	hypothetical protein	+	+
ARC96_17375	hypothetical protein	+	+
ARC96_17380	plasmid replication protein	+	+
ARC96_17385	replication protein	+	+
ARC96_17390	hypothetical protein	+	+																+	+
ARC96_17395	integrase	+	+																+	+	+
ARC96_17440	4-hydroxybenzoate decarboxylase	+	+	+						+	+								+	+	+	+
ARC96_17445	-	+	+	+						+	+								+	+	+	+
ARC96_17450	phenolic acid decarboxylase	+	+	+				+		+	+
ARC96_17455	transcriptional regulator	+	+	+				+		+	+
ARC96_17525	type I-E CRISPR-associated endoribonuclease Cas2	+	+								+
ARC96_17530	-	+	+								+		+
ARC96_17535	hypothetical protein	+	+	+			+			+	+	+	+			+
ARC96_17695	hypothetical protein	+	+	+	+	+	+	+	+	+	+	+	+	+	+	+			+	+
ARC96_17805	-	+	+
ARC96_17845	lipase	+	+					+			+								+	+
ARC96_17850	toxin HigB-2	+	+					+			+
ARC96_17855	Cro/Cl family transcriptional regulator	+	+					+			+						+	+	+	+	+	+	+	+	+	+
ARC96_17870	hypothetical protein	+	+								+							+			+	+
ARC96_17895	sulfate ABC transporter substrate-binding protein	+	+	+	+	+	+	+	+	+	+	+	+	+	+	+
ARC96_17930	porin	+	+		+	+	+	+	+		+
ARC96_17955	hypothetical protein	+	+	+	+	+	+	+	+	+	+	+	+	+	+	+
ARC96_17980	hypothetical protein	+	+	+	+	+	+	+	+	+	+	+	+	+	+	+
ARC96_18020	hypothetical protein	+	+								+					+
ARC96_18145	hypothetical protein	+	+	+	+	+	+		+	+	+	+	+	+	+	+
ARC96_18170	-	+	+		+	+	+		+		+	+	+	+	+	+
ARC96_18275	vitamin B12/cobalamin outer membrane transporter	+	+		+	+			+		+
ARC96_18315	hypothetical protein	+	+	+	+	+	+	+	+	+	+	+	+	+	+	+
ARC96_18345	hypothetical protein	+	+	+	+	+	+		+	+	+	+	+	+	+	+
ARC96_18365	hypothetical protein	+	+	+	+	+	+	+	+	+	+	+	+	+	+	+
ARC96_18425	-	+	+	+	+	+	+		+	+	+	+	+	+	+	+
ARC96_18430	hypothetical protein	+	+	+	+	+	+		+	+	+	+	+	+	+	+
ARC96_18735	hypothetical protein	+	+	+	+	+	+	+	+	+	+	+	+	+	+	+
ARC96_18860	hypothetical protein	+	+				+				+	+
ARC96_18890	hypothetical protein	+	+
ARC96_18895	transcriptional regulator	+	+
ARC96_18995	-	+	+							+	+
ARC96_19060	hypothetical protein	+	+	+	+	+	+	+	+	+	+	+	+	+	+	+
ARC96_19095	hypothetical protein	+	+	+	+	+		+	+	+	+	+	+	+	+	+
ARC96_19420	hypothetical protein	+	+	+	+	+	+	+	+	+	+	+	+	+	+	+
ARC96_19445	-		+								+
ARC96_19730	hypothetical protein	+	+	+	+	+	+	+	+	+	+	+	+	+	+	+
ARC96_19765	hypothetical protein	+	+	+	+	+	+	+	+	+	+	+	+	+	+	+
ARC96_19890	hypothetical protein	+	+	+	+	+	+	+	+	+	+	+	+	+	+	+
ARC96_19915	hypothetical protein	+	+	+	+	+	+	+		+	+	+	+	+	+	+
ARC96_19940	hypothetical protein	+	+	+	+	+	+	+	+	+	+	+	+	+	+	+
ARC96_20165	hypothetical protein	+	+	+	+	+	+	+	+	+	+	+	+	+	+	+
ARC96_20175	hypothetical protein	+	+	+	+	+	+	+	+	+	+	+	+	+	+	+
ARC96_20190	colicin immunity protein	+	+
ARC96_20195	HNH nuclease	+	+
ARC96_20205	permease	+	+								+
ARC96_20210	alpha-N-arabinofuranosidase	+	+								+
ARC96_20230	hypothetical protein	+	+								+	+	+
ARC96_20270	hypothetical protein	+	+	+	+	+	+		+	+	+	+	+	+	+	+
ARC96_20375	fruR/shl operon leader peptide	+	+	+	+	+	+	+	+	+	+	+	+	+	+	+
ARC96_20600	hypothetical protein	+	+	+	+	+	+	+	+	+	+	+	+		+	+
ARC96_20615	hypothetical protein	+	+	+	+	+	+	+	+	+	+	+	+	+	+	+
ARC96_20620	hypothetical protein	+	+	+	+		+		+	+	+	+	+		+						+	+
ARC96_20670	type III effector	+	+	+						+	+
ARC96_20675	fimbrial protein	+	+	+	+	+	+	+	+	+	+	+	+	+	+
ARC96_20680	fimbrial family protein	+	+		+	+		+	+	+	+	+	+
ARC96_20750	hypothetical protein	+	+	+	+	+	+	+	+	+	+	+	+	+	+	+			+	+			+			+
ARC96_20840	-	+	+								+
ARC96_20870	hypothetical protein	+	+	+						+	+	+	+	+	+						+
ARC96_20895	hypothetical protein	+	+	+	+	+	+	+	+	+	+	+	+	+	+	+
ARC96_20935	damage-inducible protein DinI	+	+			+					+
ARC96_20970	hypothetical protein	+	+	+	+	+	+	+	+	+	+	+	+	+	+	+
ARC96_21010	hypothetical protein	+	+		+	+			+	+	+
ARC96_21030	hypothetical protein	+	+	+	+	+			+		+
ARC96_21090	hypothetical protein	+	+	+	+	+	+	+	+		+	+	+	+		+
ARC96_21095	hypothetical protein	+	+								+								+	+						+
ARC96_21125	hexulose-6-phosphate synthase	+	+					+		+	+	+	+
ARC96_21130	DNA repair protein	+	+	+				+		+	+	+	+
ARC96_21245	hypothetical protein	+	+		+	+	+	+	+	+	+	+	+	+	+	+
ARC96_21280	hypothetical protein	+	+	+	+	+	+	+	+	+	+	+	+	+	+	+
ARC96_21325	hypothetical protein	+	+		+	+	+		+	+	+	+	+	+	+	+			+	+
ARC96_21405	hypothetical protein	+	+							+	+
ARC96_21410	hypothetical protein	+	+							+	+
ARC96_21415	hypothetical protein	+	+	+	+				+	+	+
ARC96_21455	-	+	+
ARC96_21535	hypothetical protein	+	+	+	+	+	+	+	+	+	+	+	+	+	+	+	+	+					+		+	+
ARC96_21765	hypothetical protein	+	+	+	+	+	+	+	+	+	+	+	+	+	+	+
ARC96_21860	-	+	+	+	+	+	+	+	+	+	+	+	+	+	+	+
ARC97_00005	-			+
ARC97_00010	-			+
ARC97_00015	transposase			+												+
ARC97_00020	class A beta-lactamase			+
ARC97_00025	hypothetical protein			+
ARC97_00040	-			+																				+
ARC97_00045	hypothetical protein			+																				+
ARC97_00050	hypothetical protein			+		+																		+
ARC97_00055	recombinase			+		+
ARC97_00060	plasmid SOS inhibition protein B			+		+
ARC97_00065	hypothetical protein			+		+
ARC97_00070	-			+
ARC97_00075	single-stranded DNA-binding protein			+
ARC97_00080	group II intron reverse transcriptase/maturase			+
ARC97_00085	-			+				+
ARC97_00105	porin			+	+				+
ARC97_00110	-			+	+				+
ARC97_00115	restriction endonuclease			+
ARC97_00120	-			+
ARC97_00140	-			+																		+
ARC97_00150	host specificity protein J			+																		+
ARC97_00155	enterobacterial Ail/Lom family protein			+										+	+	+
ARC97_00160	hypothetical protein			+										+	+	+
ARC97_00165	-			+
ARC97_00170	hypothetical protein			+		+		+
ARC97_00175	recombinase			+		+
ARC97_00180	protein stbB			+		+
ARC97_00185	hypothetical protein			+		+
ARC97_00190	-			+		+
ARC97_00195	-			+		+
ARC97_00200	-			+		+
ARC97_00205	transposase			+
ARC97_00210	type VI secretion protein			+
ARC97_00215	MFS transporter			+
ARC97_00220	LysR family transcriptional regulator			+
ARC97_00225	-			+												+	+	+					+		+	+
ARC97_00260	hypothetical protein	+	+	+	+	+	+	+	+	+	+	+	+	+	+	+		+							+
ARC97_00285	-	+	+	+	+	+	+	+	+	+	+	+	+	+	+	+
ARC97_00290	DNA-binding protein			+									+			+
ARC97_00295	-			+									+													+
ARC97_00300	-			+
ARC97_00305	hypothetical protein			+														+
ARC97_00310	-			+
ARC97_00345	type IV secretion protein Rhs			+
ARC97_00355	transcriptional regulator			+
ARC97_00360	transporter			+
ARC97_00365	acriflavin resistance protein AcrA			+
ARC97_00370	DNA distortion polypeptide 3			+
ARC97_00375	bis protein			+
ARC97_00380	initiator Replication family protein			+
ARC97_00385	Initiator of plasmid replication			+
ARC97_00390	plasmid stabilization protein			+
ARC97_00395	addiction module toxin RelE			+																	+	+	+	+
ARC97_00400	integrase			+																		+	+	+
ARC97_00415	hypothetical protein			+		+
ARC97_00420	conjugal transfer protein TraI			+		+		+
ARC97_00450	-	+	+	+	+				+
ARC97_00455	hypothetical protein			+																						+
ARC97_00460	-			+
ARC97_00465	antitermination protein			+
ARC97_00470	hypothetical protein			+
ARC97_00475	TrmB family transcriptional regulator			+	+				+
ARC97_00480	DNA adenine methylase	+		+		+						+
ARC97_00485	hypothetical protein			+																	+
ARC97_00490	holin			+
ARC97_00495	hypothetical protein			+
ARC97_00500	hypothetical protein			+																		+
ARC97_00505	hypothetical protein			+																		+	+
ARC97_00510	ligand-gated channel protein			+																			+
ARC97_00515	lysine 6-monooxygenase			+
ARC97_00520	hypothetical protein			+													+		+	+					+
ARC97_00525	excisionase	+		+	+	+			+			+	+		+	+
ARC97_00530	hypothetical protein			+	+	+			+							+
ARC97_00535	hypothetical protein			+
ARC97_00540	dTDP-6-deoxy-L-hexose 3-O-methyltransferase			+
ARC97_00545	hypothetical protein			+
ARC97_00550	hypothetical protein			+													+		+	+				+
ARC97_00555	conjugal transfer protein TraR			+									+
ARC97_00560	hypothetical protein			+	+		+	+	+	+		+	+	+
ARC97_00565	hypothetical protein			+	+		+	+	+	+		+	+	+
ARC97_00570	hypothetical protein	+	+	+	+		+	+	+		+	+	+	+
ARC97_00575	cruciferin			+
ARC97_00585	recombinase			+			+
ARC97_00590	protein kil			+
ARC97_00595	hypothetical protein			+
ARC97_00600	hypothetical protein			+
ARC97_00605	-			+
ARC97_00610	conjugal transfer protein			+		+
ARC97_00615	conjugal transfer protein TraM			+		+
ARC97_00620	conjugal transfer protein TraN			+		+
ARC97_00625	conjugal transfer protein TraO			+		+
ARC97_00630	conjugal transfer protein TraP			+		+
ARC97_00635	conjugal transfer protein TraQ			+		+
ARC97_00640	conjugal transfer protein TraR			+
ARC97_00645	-			+
ARC97_00650	hypothetical protein			+		+
ARC97_00655	hypothetical protein			+		+
ARC97_00660	resolvase			+		+
ARC97_00665	CopG family transcriptional regulator			+		+	+
ARC97_00670	chromosome partitioning protein ParA			+		+	+
ARC97_00675	plasmid segregation protein parM			+		+	+
ARC97_00680	plasmid stability protein			+		+	+
ARC97_00685	hypothetical protein			+													+		+	+					+	+
ARC97_00690	pilus assembly protein CblD			+													+		+	+					+
ARC97_00695	fimbrial protein			+								+	+	+	+				+	+
ARC97_00700	fimbrial protein			+								+	+	+	+
ARC97_00705	fimbrial protein			+						+
ARC97_00715	hypothetical protein			+
ARC97_00720	DNA recombinase			+		+
ARC97_00725	conjugal transfer protein TraE			+		+
ARC97_00730	conjugal transfer protein TraF			+		+
ARC97_00735	conjugal transfer protein TraG			+		+
ARC97_00740	hypothetical protein			+		+
ARC97_00745	-			+
ARC97_00750	DNA repair protein			+		+
ARC97_00755	transposase			+	+	+			+
ARC97_00760	hypothetical protein			+		+																	+
ARC97_00765	malate transporter			+																			+
ARC97_00770	transposase			+		+									+
ARC97_00775	transposase			+		+									+
ARC97_00785	-			+
ARC97_00790	-			+		+
ARC97_00795	hypothetical protein			+		+
ARC97_00800	adenine methyltransferase			+		+
ARC97_00805	modification methylase			+		+
ARC97_00810	hypothetical protein			+		+
ARC97_00815	transposase			+		+
ARC97_00820	hypothetical protein			+
ARC97_00825	-			+
ARC97_00830	type VI secretion system protein			+			+	+		+			+	+	+
ARC97_00850	-			+
ARC97_00855	transposase			+																	+			+
ARC97_00860	integrase			+																				+
ARC97_00865	dihydropteroate synthase			+			+
ARC97_00870	aminoglycoside phosphotransferase			+			+
ARC97_00875	3'-kinase			+																			+
ARC97_00880	hypothetical protein			+															+				+
ARC97_00885	relaxase			+	+			+	+										+				+	+
ARC97_00890	TetR family transcriptional regulator			+	+			+	+
ARC97_00895	MFS transporter			+	+		+	+	+																+	+
ARC97_00900	type VI secretion system Vgr family protein			+																					+
ARC97_00905	hypothetical protein			+	+	+		+	+			+				+
ARC97_00910	hypothetical protein			+
ARC97_00915	type IV secretion protein Rhs			+
ARC97_00920	hypothetical protein			+
ARC97_00925	type IV secretion protein Rhs			+
ARC97_00950	-			+																	+
ARC97_00955	-			+
ARC97_00960	conjugal transfer protein TraV			+		+		+
ARC97_00965	conjugal transfer protein TrbG			+		+		+
ARC97_00970	conjugal transfer protein TrbD			+		+																+	+	+
ARC97_00975	conjugal transfer protein TraP			+		+															+	+	+	+
ARC97_00980	conjugal transfer protein TraB			+		+		+
ARC97_00985	conjugal transfer protein TraK			+		+		+													+	+	+	+
ARC97_00990	conjugal transfer protein TraE			+		+		+
ARC97_00995	conjugal transfer protein TraL			+		+		+
ARC97_01000	conjugal transfer protein TraA			+		+
ARC97_01005	conjugal transfer protein TraY			+		+
ARC97_01010	conjugal transfer protein TraJ			+		+		+
ARC97_01015	conjugal transfer protein TraM			+		+													+	+				+
ARC97_01115	hypothetical protein			+	+	+	+	+	+	+		+	+	+	+	+			+	+				+
ARC97_01155	post-segregation killing protein PndC			+		+						+							+	+				+
ARC97_01160	hypothetical protein			+		+						+												+
ARC97_01165	transposase			+		+						+							+	+				+
ARC97_01170	hypothetical protein			+		+													+	+				+
ARC97_01175	hypothetical protein			+		+						+
ARC97_01180	methyltransferase			+		+
ARC97_01185	molybdopterin-guanine dinucleotide biosynthesis protein MobC			+		+
ARC97_01190	nikA protein			+		+
ARC97_01195	relaxase NikB			+		+
ARC97_01200	-			+																		+		+
ARC97_01205	hypothetical protein			+
ARC97_01210	hypothetical protein			+				+
ARC97_01215	Rha family transcriptional regulator			+
ARC97_01220	hemolysin activation protein			+
ARC97_01225	hypothetical protein			+																	+		+	+
ARC97_01230	hypothetical protein			+																				+
ARC97_01235	hypothetical protein			+			+								+						+		+
ARC97_01240	hypothetical protein			+											+
ARC97_01245	hypothetical protein			+			+								+
ARC97_01250	-			+				+											+	+	+
ARC97_01255	transposase			+				+
ARC97_01260	isocitrate lyase			+				+
ARC97_01265	transposase			+				+
ARC97_01270	esterase-like activity of phytase			+		+		+
ARC97_01295	hypothetical protein	+	+	+
ARC97_01300	hypothetical protein			+
ARC97_01305	transposase			+
ARC97_01310	hypothetical protein			+
ARC97_01315	protease			+
ARC97_01320	hypothetical protein			+
ARC97_01325	thiamine biosynthesis protein ThiF			+
ARC97_01330	antimicrobial resistance protein Mig-14			+																		+	+
ARC97_01335	serine/threonine protein kinase			+															+	+		+	+
ARC97_01340	recombinase			+			+
ARC97_01345	protein RepA			+			+
ARC97_01350	hypothetical protein			+			+															+
ARC97_01355	hypothetical protein			+
ARC97_01360	transposase			+
ARC97_01365	AAA family ATPase			+
ARC97_01370	hypothetical protein			+																		+		+
ARC97_01375	hypothetical protein			+
ARC97_01380	hypothetical protein			+			+
ARC97_01385	colicin transporter			+
ARC97_01390	colicin			+
ARC97_01395	hypothetical protein			+
ARC97_01400	proQ/FINO family protein			+
ARC97_01405	hypothetical protein			+														+				+	+
ARC97_01410	hypothetical protein			+														+				+	+
ARC97_01415	iron ABC transporter substrate-binding protein			+														+				+	+
ARC97_01420	manganese/iron transporter ATP-binding protein			+														+				+	+
ARC97_01425	hypothetical protein			+
ARC97_01430	iron ABC transporter permease			+
ARC97_01435	-			+
ARC97_01440	hypothetical protein			+
ARC97_01445	camphor resistance protein CrcB			+
ARC97_01450	MFS transporter			+
ARC97_01455	aerobactin synthase IucA			+
ARC97_01460	hydroxylysine acetyltransferase			+
ARC97_01465	-			+
ARC97_01470	twitching motility protein PilT			+
ARC97_01475	virulence factor			+
ARC97_01480	AAA family ATPase			+
ARC97_01485	hypothetical protein			+
ARC97_01490	transcriptional regulator			+
ARC97_01495	hypothetical protein			+
ARC97_01500	hypothetical protein			+
ARC97_01505	hypothetical protein			+												+
ARC97_01510	hypothetical protein			+												+
ARC97_01515	resolvase			+
ARC97_01520	hypothetical protein			+											+	+									+
ARC97_01525	-			+
ARC97_01535	hypothetical protein			+										+	+
ARC97_01540	-			+										+	+
ARC97_01585	hypothetical protein	+	+	+	+		+		+		+	+	+	+	+	+
ARC97_01595	hypothetical protein	+	+	+	+		+	+	+	+	+	+	+	+	+	+
ARC97_01640	hypothetical protein			+																	+			+
ARC97_01650	hypothetical protein			+
ARC97_01655	hypothetical protein			+			+
ARC97_01660	phage replisome organizer			+
ARC97_01665	Rha family transcriptional regulator			+
ARC97_01670	Cro/Cl family transcriptional regulator			+
ARC97_01675	repressor			+
ARC97_01680	-			+
ARC97_01710	-			+					+		+
ARC97_01760	hypothetical protein	+	+	+	+	+		+	+		+							+	+	+	+	+		+		+
ARC97_01765	-			+														+	+	+	+	+				+
ARC97_01780	fimbrial chaperone protein FimC			+			+	+					+											+
ARC97_01785	fimbrial protein			+						+			+
ARC97_01805	hypothetical protein	+	+	+	+	+	+		+		+	+		+	+	+
ARC97_01810	-			+
ARC97_01815	-			+
ARC97_01840	hypothetical protein			+	+				+
ARC97_01850	hydrolase	+	+	+							+
ARC97_01855	phage tail protein	+	+	+							+
ARC97_01865	type IV secretion protein Rhs			+	+	+			+	+		+	+		+	+								+
ARC97_01915	hypothetical protein	+	+	+			+					+	+	+	+
ARC97_01920	-			+			+												+	+
ARC97_01930	addiction module toxin RelE			+
ARC97_01985	pilus assembly protein CblD			+
ARC97_01990	conjugal transfer protein TrbC			+
ARC97_01995	protein-disulfide isomerase			+		+
ARC97_02000	conjugal transfer protein TrbA			+		+
ARC97_02005	protein pndA			+		+
ARC97_02010	hypothetical protein			+		+
ARC97_02015	hypothetical protein			+		+
ARC97_02020	-			+		+
ARC97_02025	hypothetical protein			+		+
ARC97_02030	ethanolamine utilization protein EutE			+		+
ARC97_02035	hypothetical protein			+		+
ARC97_02040	conjugal transfer protein TraX			+		+
ARC97_02045	conjugal transfer protein			+		+
ARC97_02050	conjugal transfer protein TraV			+		+
ARC97_02055	conjugal transfer protein			+		+
ARC97_02060	hypothetical protein			+
ARC97_02065	-			+																			+			+
ARC97_02070	hypothetical protein			+
ARC97_02075	-			+	+	+			+	+			+		+	+
ARC97_02095	alpha-amylase			+	+	+	+		+							+		+
ARC97_02130	hypothetical protein	+	+	+	+	+	+	+	+	+	+	+	+	+	+	+
ARC97_02180	-			+												+						+			+	+
ARC97_02245	hypothetical protein			+	+	+	+		+	+		+	+	+	+	+
ARC97_02255	-			+	+	+		+		+			+			+
ARC97_02260	hypothetical protein	+	+	+	+	+				+	+		+			+
ARC97_02310	fimbrial protein			+
ARC97_02405	hypothetical protein	+	+	+	+	+	+	+	+	+	+	+	+	+	+	+
ARC97_02445	-			+			+					+	+			+			+	+	+	+
ARC97_02450	transporter			+	+	+			+
ARC97_02455	ArsR family transcriptional regulator			+	+	+		+	+
ARC97_02620	hypothetical protein	+	+	+							+
ARC97_02635	-			+																	+	+	+	+
ARC97_02640	-			+																	+	+	+	+
ARC97_02645	conjugal transfer protein TrbI			+		+		+														+	+	+
ARC97_02650	conjugal transfer protein TraW			+		+		+
ARC97_02655	conjugal transfer protein TraU			+		+		+
ARC97_02660	hypothetical protein			+		+
ARC97_02665	hypothetical protein			+		+
ARC97_02670	conjugal transfer protein TrbC			+		+															+
ARC97_02675	hypothetical protein			+		+
ARC97_02680	HNH endonuclease			+		+
ARC97_02685	conjugal transfer protein TraN			+		+															+	+	+	+
ARC97_02690	conjugal transfer protein TrbE			+		+		+													+	+	+	+
ARC97_02695	conjugal transfer protein TraF			+		+		+													+	+	+	+
ARC97_02700	conjugal transfer protein TraQ			+		+	+	+
ARC97_02705	conjugal transfer protein TrbB			+		+	+	+
ARC97_02710	conjugal transfer protein TrbF			+		+
ARC97_02715	conjugal transfer protein TraH			+		+
ARC97_02720	conjugal transfer protein TraG			+		+															+	+	+	+
ARC97_02725	conjugal transfer protein TraS			+		+
ARC97_02730	conjugal transfer protein TraT			+		+	+	+
ARC97_02735	hypothetical protein			+		+		+
ARC97_02740	conjugal transfer protein TraD			+		+
ARC97_02745	-			+
ARC97_02855	2-oxo acid dehydrogenase	+	+	+		+		+			+						+	+	+	+	+	+	+	+	+	+
ARC97_02900	flagellin	+	+	+						+	+
ARC97_02960	sulfate ABC transporter substrate-binding protein	+	+	+	+	+	+	+	+	+	+	+	+	+	+	+
ARC97_03025	-			+
ARC97_03030	phosphoenolpyruvate-protein phosphotransferase			+
ARC97_03095	hypothetical protein			+		+
ARC97_03100	peptidase A24			+		+
ARC97_03105	lytic transglycosylase			+		+
ARC97_03110	pilus assembly protein PilX			+		+
ARC97_03115	pilus assembly protein PilR			+		+
ARC97_03120	ATP-binding protein			+		+
ARC97_03125	pilus assembly protein PilP			+		+
ARC97_03130	pilus assembly protein PilO			+		+
ARC97_03135	pilus assembly protein			+		+
ARC97_03140	pilus assembly protein PilP			+		+
ARC97_03145	pili assembly chaperone			+		+
ARC97_03150	pili assembly chaperone			+		+
ARC97_03155	pilus assembly protein			+		+
ARC97_03160	conjugal transfer protein TraD			+		+
ARC97_03165	conjugal transfer protein TraC			+		+
ARC97_03170	transcription termination factor NusG			+		+
ARC97_03175	conjugal transfer protein TraA			+		+
ARC97_03180	hypothetical protein			+		+
ARC97_03185	hypothetical protein			+		+
ARC97_03190	replication initiation protein			+		+
ARC97_03195	hypothetical protein			+		+
ARC97_03200	addiction module toxin RelE			+		+
ARC97_03205	transposase			+		+
ARC97_03210	transposase			+		+											+
ARC97_03235	-	+	+	+	+	+	+	+	+	+	+	+	+	+	+	+
ARC97_03325	hydrolase			+
ARC97_03450	integrase			+										+	+			+	+	+						+
ARC97_03470	-			+							+	+
ARC97_03610	-			+
ARC97_03635	-			+						+
ARC97_03735	-			+	+				+							+
ARC97_03760	hypothetical protein	+	+	+	+	+	+	+	+	+	+	+	+	+	+	+
ARC97_03845	molecular chaperone GrpE	+	+	+	+	+	+		+		+	+	+	+		+			+	+	+
ARC97_03880	-			+																	+
ARC97_03885	bacterioferritin-associated ferredoxin	+	+	+				+		+	+
ARC97_03895	peptidase A24			+				+		+
ARC97_03900	hypothetical protein	+	+	+				+		+	+
ARC97_04120	-			+													+	+	+	+				+		+
ARC97_04165	hemolysin activation protein HecB			+	+	+	+		+
ARC97_04170	-			+	+	+	+		+
ARC97_04350	hypothetical protein	+	+	+	+	+	+	+	+	+	+	+	+	+	+	+
ARC97_04395	transposase			+
ARC97_04400	transposase			+			+
ARC97_04405	AraC family transcriptional regulator			+									+
ARC97_04445	hypothetical protein			+													+	+	+	+	+	+		+	+	+
ARC97_04485	hypothetical protein	+	+	+	+	+	+	+	+	+	+	+	+	+	+	+
ARC97_04820	sensor protein ZraS	+	+	+	+	+	+	+	+	+	+	+	+	+	+		+
ARC97_05005	ketodeoxygluconokinase	+	+	+	+	+	+	+	+	+	+	+	+	+	+	+
ARC97_05050	-			+	+	+	+	+	+	+			+	+	+
ARC97_05145	rho operon leader peptide	+	+	+	+	+	+	+	+	+	+	+	+	+	+	+	+	+	+	+	+	+	+		+	+
ARC97_05155	hypothetical protein	+	+	+	+	+	+		+	+	+	+	+	+	+	+	+	+	+	+	+	+	+		+	+
ARC97_05290	PTS N-acetylgalactosamine transporter subunit IID			+	+	+			+	+		+	+	+	+	+	+	+	+	+	+	+		+	+	+
ARC97_05295	PTS N-acetylgalactosamine transporter subunit IIA			+	+	+		+	+	+		+	+	+	+	+
ARC97_05495	fimbrial protein	+	+	+	+		+		+	+	+	+	+	+		+
ARC97_05505	citrate synthase	+	+	+	+	+	+	+	+	+	+	+	+	+	+	+
ARC97_05530	hypothetical protein	+	+	+	+	+	+		+	+	+	+	+
ARC97_05570	hypothetical protein			+	+	+	+		+	+		+	+	+	+	+
ARC97_05610	-			+
ARC97_05615	-			+															+	+
ARC97_05635	hypothetical protein	+	+	+	+		+	+	+	+	+	+	+	+	+	+
ARC97_05770	rhomboid family protein			+	+				+					+	+
ARC97_05825	hypothetical protein	+	+	+	+	+	+	+	+	+	+	+	+	+	+	+								+
ARC97_06165	-			+													+	+	+	+		+	+	+	+	+
ARC97_06195	fimbrial protein			+	+	+	+		+							+
ARC97_06215	hypothetical protein	+	+	+	+	+	+	+	+	+	+	+	+	+	+	+
ARC97_06240	hypothetical protein	+	+	+	+	+	+	+	+	+	+	+	+	+	+	+
ARC97_06310	DNA polymerase	+	+	+						+	+
ARC97_06355	hypothetical protein	+	+	+		+	+	+	+	+	+	+	+	+	+	+
ARC97_06375	hypothetical protein	+	+	+	+	+	+	+	+	+	+	+	+	+	+	+
ARC97_06390	hypothetical protein			+
ARC97_06395	hypothetical protein			+
ARC97_06410	hypothetical protein	+	+	+	+	+	+	+	+	+	+	+	+	+	+	+
ARC97_06430	hypothetical protein			+
ARC97_06445	hypothetical protein	+	+	+	+	+	+	+	+	+	+	+	+	+	+	+
ARC97_06490	hypothetical protein	+	+	+	+	+	+	+	+	+	+	+	+	+	+	+
ARC97_06595	hypothetical protein	+	+	+	+	+	+		+	+	+	+	+	+	+	+
ARC97_06660	hypothetical protein	+	+	+	+	+	+	+	+	+	+	+	+	+	+	+			+	+			+			+
ARC97_06750	transcriptional regulator			+						+		+		+	+
ARC97_06780	hypothetical protein	+	+	+						+	+	+	+	+	+
ARC97_06805	hypothetical protein	+	+	+	+	+	+	+	+	+	+	+	+	+	+	+
ARC97_06825	hypothetical protein			+	+	+	+		+			+	+		+	+		+			+	+
ARC97_06850	hypothetical protein			+	+				+	+								+			+	+
ARC97_06855	L-sorbose 1-phosphate reductase			+	+			+	+	+								+			+	+
ARC97_06860	PTS mannose transporter subunit IID			+	+				+	+								+			+	+
ARC97_06865	PTS mannose transporter subunit IIC			+	+			+	+	+								+
ARC97_06870	PTS fructose transporter subunit IIB			+	+			+	+									+			+	+
ARC97_06875	PTS sorbose transporter subunit IIA			+	+				+	+								+			+	+
ARC97_06880	sorbitol-6-phosphate 2-dehydrogenase			+	+			+	+	+									+	+
ARC97_06885	Cro/Cl family transcriptional regulator			+	+			+	+	+									+	+
ARC97_06900	hypothetical protein			+
ARC97_06905	nucleotidyltransferase			+																			+		+
ARC97_06910	zeta toxin			+
ARC97_06950	hypothetical protein	+	+	+	+	+	+		+		+	+	+	+	+	+
ARC97_06980	sugar ABC transporter	+	+	+	+	+	+	+	+	+	+	+	+	+	+	+
ARC97_07000	hypothetical protein			+			+			+		+	+	+	+	+					+
ARC97_07005	-			+						+
ARC97_07050	hypothetical protein	+	+	+	+	+	+		+	+	+	+	+	+	+	+			+	+	+	+	+			+
ARC97_07140	hypothetical protein	+	+	+	+	+	+	+	+	+	+	+	+	+	+	+			+	+
ARC97_07160	hypothetical protein	+	+	+				+			+	+	+						+	+		+	+			+
ARC97_07205	nucleoside triphosphate hydrolase	+	+	+						+	+		+						+	+		+	+			+
ARC97_07210	ABC transporter ATP-binding protein	+	+	+				+		+	+		+						+	+						+
[truncated: 16,416 more rows]
